# Supplementary material for: (Adipato-κ2 O,O′)di­aqua­[bis­(pyridin-2-yl-κN)amine]­cobalt(II) trihydrate
Source: Acta Crystallogr Sect E Struct Rep Online. 2013 May 22;69(Pt 6):m335–6. doi: 10.1107/S1600536813012981 (PMC3684895; doi:10.1107/S1600536813012981)
Supplement: Supplementary file 1 [file e-69-0m335-sup1.cif]

##############################################################################
#                                                                            #
# This CIF contains the data in a paper accepted for publication in          #
# Acta Crystallographica Section E. It conforms to the requirements of       #
# Notes for Authors for Acta Crystallographica Section E, and has been       #
# peer reviewed under the auspices of the IUCr Commission on Journals.       #
#                                                                            #
# Full details of the Crystallographic Information File format               #
# are given in the paper "The Crystallographic Information File (CIF):       #
# a New Standard Archive File for Crystallography" by S. R. Hall, F. H.      #
# Allen and I. D. Brown [Acta Cryst. (1991), A47, 655-685].                  #
#                                                                            #
# The current version of the core CIF dictionary is obtainable from          #
# ftp://ftp.iucr.org/pub/cif_core.dic.                                       #
#                                                                            #
# Software is freely available for graphical display of the structure(s)     #
# in this CIF. For information consult the CIF software page                 #
# http://www.iucr.org/resources/cif/software.                                #
#                                                                            #
# This file may be used for bona fide research purposes within the           #
# scientific community so long as proper attribution is given to the journal # 
# article from which it was obtained.                                        #
#                                                                            #
##############################################################################
data_global
_audit_creation_method     'SHELXL-97'
_journal_date_recd_electronic     2013-05-11
_journal_date_accepted     2013-05-12
_journal_name_full     'Acta Crystallographica, Section E'
_journal_year     2013
_journal_volume     69
_journal_issue      6
_journal_page_first     m335
_journal_page_last     m336
_journal_paper_category     QM
_journal_paper_doi     10.1107/S1600536813012981
_journal_coeditor_code     SJ5322
_publ_contact_author_name     'Prof Fatima Setifi, Dr Graham Smith'
_publ_contact_author_address
;
Laboatoire de Chimie, Ing\'enierie Mol\'eculaire et Nanostruct (LCIMN)
Universit\'e Ferhat Abbas, S\'etif-I-
19000 S\'etif, Algeria
Unit\'e de Recherche de Chimie de l'Environnement et Mol\'eculaire Structurale
(CHEMS)
Universit\'e Constantine I
25000 Constantine, Algeria
Science and Engineering Faculty
Queensland University of Technology
GPO Box 2434, Brisbane 4001, Australia
;
_publ_contact_author_email     'fat_setifi@yahoo.fr, g.smith@qut.edu.au'
_publ_contact_author_fax     '+213 31.81.84.97'
_publ_contact_author_phone     '+213 31.81.84.97'
_publ_section_title
;\
(Adipato-\k^2^<i>O</i>,<i>O</i>')diaqua[bis(pyridin-2-yl-\k<i>N</i>)amine]\
cobalt(II) trihydrate
;
loop_
    _publ_author_name
    _publ_author_address
    'Setifi, Zouaoui'
;
D\'epartement de Technologie
Facult\'e de Technologie
Universit\'e 20 Ao\^ut 1955 de Skikda
21000 Skikda, Algeria
Unit\'e de Recherche de Chimie de l'Environnement et Mol\'eculaire Structurale
(CHEMS)
Universit\'e Constantine I
25000 Constantine, Algeria
;
    'Setifi, Fatima'
;
Laboratoire de Chimie, Ing\'enierie Mol\'eculaire et Nanostructures (LCIMN)
Universit\'e Ferhat Abbas, S\'etif I
19000 S\'etif, Algeria
Unit\'e de Recherche de Chimie de l'Environnement et Mol\'eculaire Structurale
(CHEMS)
Universit\'e Constantine I
25000 Constantine, Algeria
;
    'Smith, Graham'
;
Science and Engineering Faculty
Queensland University of Technology
GPO Box 2434, Brisbane 4001, Australia
;
    'El-Ghozzi, Malika'
;
Clermont Universit\'e
Universit\'e Blaise Pascal
Institut de Chimie de Clermont-Ferrand
BP 10448
63000 Clermont-Ferrand
France
CNRS UMR 6296
ICCF
BP 80026
63171 Aubi\`ere
France
;
    'Rouag, Djamil-Azzeddine'
;
Unit\'e de Recherche de Chimie de l'Environnement et Mol\'eculaire Structurale
(CHEMS)
Universit\'e Constantine I
25000 Constantine, Algeria
;
    'Avignant, Daniel'
;
Clermont Universit\'e
Universit\'e Blaise Pascal
Institut de Chimie de Clermont-Ferrand
BP 10448
63000 Clermont-Ferrand
France
CNRS UMR 6296
ICCF
BP 80026
63171 Aubi\`ere
France
;
    'Merazig, Hocine'
;
Unit\'e de Recherche de Chimie de l'Environnement et Mol\'eculaire Structurale
(CHEMS)
Universit\'e Constantine I
25000 Constantine, Algeria
;
data_I
_chemical_name_systematic
;\
(Adipato-\k^2^<i>O</i>,<i>O</i>')diaqua[bis(pyridin-2-yl-\
\k<i>N</i>)amine]cobalt(II) trihydrate
;
_chemical_name_common     ?
_chemical_formula_moiety     'C16 H21 Co N3 O6, 3(H2 O)'
_chemical_formula_sum     'C16 H27 Co N3 O9'
_chemical_formula_structural     ?
_chemical_formula_iupac     '[Co (C6 H8 O4) (C10 H9 N3) (H2 O)2], 3H2 O'
_chemical_formula_weight     464.34
_chemical_melting_point     ?
_symmetry_cell_setting     triclinic
_symmetry_space_group_name_H-M     'P -1'
_symmetry_space_group_name_Hall     '-P 1'
loop_
    _symmetry_equiv_pos_as_xyz
    'x, y, z'
    '-x, -y, -z'
_cell_length_a     9.9587(3)
_cell_length_b     10.5458(3)
_cell_length_c     11.0885(3)
_cell_angle_alpha     100.8870(10)
_cell_angle_beta     105.8910(10)
_cell_angle_gamma     107.8890(10)
_cell_volume     1017.38(5)
_cell_formula_units_Z     2
_cell_measurement_reflns_used     9938
_cell_measurement_theta_min     2.45
_cell_measurement_theta_max     33.85
_cell_measurement_temperature     296(2)
_exptl_crystal_description     Prism
_exptl_crystal_colour     Brown
_exptl_crystal_size_max     0.26
_exptl_crystal_size_mid     0.21
_exptl_crystal_size_min     0.18
_exptl_crystal_density_diffrn     1.516
_exptl_crystal_density_meas     ?
_exptl_crystal_density_method     'not measured'
_exptl_crystal_F_000     486
_exptl_absorpt_coefficient_mu     0.897
_exptl_absorpt_correction_type     multi-scan
_exptl_absorpt_process_details     '(SADABS; Bruker, 2008)'
_exptl_absorpt_correction_T_min     0.8003
_exptl_absorpt_correction_T_max     0.8552
_exptl_special_details
;
;
_diffrn_ambient_temperature     296(2)
_diffrn_radiation_type     MoK\a
_diffrn_radiation_wavelength     0.71073
_diffrn_radiation_source     'fine-focus sealed tube'
_diffrn_radiation_monochromator     graphite
_diffrn_measurement_device_type     'Bruker APEXII CCD'
_diffrn_measurement_method     '\f and \w scans'
_diffrn_detector_area_resol_mean     ?
_diffrn_reflns_number     28998
_diffrn_reflns_av_R_equivalents     0.0235
_diffrn_reflns_av_sigmaI/netI     0.0234
_diffrn_reflns_theta_min     3.29
_diffrn_reflns_theta_max     33.89
_diffrn_reflns_theta_full     33.89
_diffrn_measured_fraction_theta_max     0.995
_diffrn_measured_fraction_theta_full     0.995
_diffrn_reflns_limit_h_min     -15
_diffrn_reflns_limit_h_max     15
_diffrn_reflns_limit_k_min     -16
_diffrn_reflns_limit_k_max     16
_diffrn_reflns_limit_l_min     -17
_diffrn_reflns_limit_l_max     17
_diffrn_standards_number     0
_diffrn_standards_interval_count     .
_diffrn_standards_interval_time     .
_diffrn_standards_decay_%     ?
_refine_special_details
;
Refinement of <i>F</i>^2^ against ALL reflections. The weighted <i>R</i>-factor
<i>wR</i> and goodness of fit <i>S</i> are based on <i>F</i>^2^, conventional
<i>R</i>-factors <i>R</i> are based on <i>F</i>, with <i>F</i> set to zero for
negative <i>F</i>^2^. The threshold expression of <i>F</i>^2^ >
2\s(<i>F</i>^2^) is used only for calculating <i>R</i>-factors(gt) <i>etc</i>.
and is not relevant to the choice of reflections for refinement.
<i>R</i>-factors based on <i>F</i>^2^ are statistically about twice as large
as those based on <i>F</i>, and <i>R</i>- factors based on ALL data will be
even larger.
;
_reflns_number_total     8197
_reflns_number_gt     6984
_reflns_threshold_expression     I>2\s(I)
_refine_ls_structure_factor_coef     Fsqd
_refine_ls_matrix_type     full
_refine_ls_R_factor_all     0.0388
_refine_ls_R_factor_gt     0.0298
_refine_ls_wR_factor_gt     0.0894
_refine_ls_wR_factor_ref     0.0973
_refine_ls_goodness_of_fit_ref     0.993
_refine_ls_restrained_S_all     0.994
_refine_ls_number_reflns     8197
_refine_ls_number_parameters     306
_refine_ls_number_restraints     1
_refine_ls_hydrogen_treatment     mixed
_refine_ls_weighting_scheme     calc
_refine_ls_weighting_details
         'calc w=1/[\s^2^(Fo^2^)+(0.0677P)^2^+0.0480P] where P=(Fo^2^+2Fc^2^)/3'
_atom_sites_solution_hydrogens     geom
_atom_sites_solution_primary     direct
_atom_sites_solution_secondary     difmap
_refine_ls_shift/su_max     0.001
_refine_ls_shift/su_mean     0.000
_refine_diff_density_max     0.373
_refine_diff_density_min     -0.339
_refine_ls_extinction_method     none
_refine_ls_extinction_coef     ?
loop_
    _atom_type_symbol
    _atom_type_description
    _atom_type_scat_dispersion_real
    _atom_type_scat_dispersion_imag
    _atom_type_scat_source
    'C' 'C' 0.0033 0.0016
                         'International Tables Vol C Tables 4.2.6.8 and 6.1.1.4'
    'H' 'H' 0.0000 0.0000
                         'International Tables Vol C Tables 4.2.6.8 and 6.1.1.4'
    'N' 'N' 0.0061 0.0033
                         'International Tables Vol C Tables 4.2.6.8 and 6.1.1.4'
    'O' 'O' 0.0106 0.0060
                         'International Tables Vol C Tables 4.2.6.8 and 6.1.1.4'
    'Co' 'Co' 0.3494 0.9721
                         'International Tables Vol C Tables 4.2.6.8 and 6.1.1.4'
_computing_data_collection     'APEX2 (Bruker, 2008)'
_computing_cell_refinement     'SAINT (Bruker, 2008)'
_computing_data_reduction     'SAINT (Bruker, 2008)'
_computing_structure_solution     'SHELXS97 (Sheldrick, 2008)'
_computing_structure_refinement     'SHELXL97 (Sheldrick, 2008)'
_computing_molecular_graphics
                  'ORTEP-3 for Windows (Farrugia, 2012) and PLATON (Spek, 2009)'
_computing_publication_material
                               'PLATON (Spek, 2009) and publCIF (Westrip, 2010)'
loop_
    _atom_site_type_symbol
    _atom_site_label
    _atom_site_fract_x
    _atom_site_fract_y
    _atom_site_fract_z
    _atom_site_U_iso_or_equiv
    _atom_site_thermal_displace_type
    _atom_site_calc_flag
    _atom_site_refinement_flags
    _atom_site_occupancy
    _atom_site_disorder_assembly
    _atom_site_disorder_group
    Co Co1 0.878820(10)
                      0.409870(10)
                                 0.219230(10)
                                            0.02560(10)
                                                      Uani d . 1.000 . .
    O O1 1.05309(9) 0.59199(9) 0.24329(8) 0.0346(2) Uani d . 1.000 . .
    O O2 1.10712(9) 0.48396(9) 0.38874(8) 0.0334(2) Uani d . 1.000 . .
    O O3 1.92943(11) 0.90473(12) 0.80972(9) 0.0509(3) Uani d . 1.000 . .
    O O4 1.88720(12) 0.95610(12) 0.62266(12) 0.0579(3) Uani d . 1.000 . .
    O O5 0.97049(11) 0.29574(11) 0.11448(10) 0.0401(3) Uani d . 1.000 . .
    O O6 0.80952(9) 0.52897(9) 0.35009(8) 0.0318(2) Uani d . 1.000 . .
    N N1 0.71591(9) 0.40327(9) 0.05172(8) 0.0259(2) Uani d . 1.000 . .
    N N2 0.73045(10) 0.22973(9) 0.22883(9) 0.0289(2) Uani d . 1.000 . .
    N N3 0.51381(10) 0.22666(11) 0.06928(10) 0.0338(2) Uani d . 1.000 . .
    C C1 1.14696(10) 0.58243(11) 0.34175(9) 0.0274(2) Uani d . 1.000 . .
    C C2 1.30419(11) 0.69271(12) 0.39566(11) 0.0329(3) Uani d . 1.000 . .
    C C3 1.42382(11) 0.66497(12) 0.49212(11) 0.0347(3) Uani d . 1.000 . .
    C C4 1.57881(11) 0.77823(11) 0.53102(11) 0.0315(3) Uani d . 1.000 . .
    C C5 1.69945(12) 0.76076(12) 0.63591(12) 0.0365(3) Uani d . 1.000 . .
    C C6 1.84988(11) 0.88359(11) 0.69272(11) 0.0305(2) Uani d . 1.000 . .
    C C7 0.76159(12) 0.49385(12) -0.01408(11) 0.0332(3) Uani d . 1.000 . .
    C C8 0.66587(14) 0.50906(13) -0.12028(11) 0.0374(3) Uani d . 1.000 . .
    C C9 0.51360(13) 0.42605(14) -0.16405(10) 0.0367(3) Uani d . 1.000 . .
    C C10 0.46425(12) 0.33147(12) -0.10088(10) 0.0329(3) Uani d . 1.000 . .
    C C11 0.58275(11) 0.17043(10) 0.15844(10) 0.0274(2) Uani d . 1.000 . .
    C C12 0.56943(10) 0.32248(10) 0.00812(9) 0.0255(2) Uani d . 1.000 . .
    C C13 0.78977(14) 0.16797(14) 0.31479(14) 0.0401(3) Uani d . 1.000 . .
    C C14 0.70567(18) 0.05002(16) 0.33525(17) 0.0495(5) Uani d . 1.000 . .
    C C15 0.55197(17) -0.01009(13) 0.26316(16) 0.0469(4) Uani d . 1.000 . .
    C C16 0.48925(14) 0.04862(12) 0.17371(13) 0.0387(3) Uani d . 1.000 . .
    O O7 1.14682(14) 0.81433(12) 0.14879(11) 0.0492(3) Uani d D 1.000 . .
    O O8 0.88888(16) 0.80611(12) 0.38293(15) 0.0613(4) Uani d . 1.000 . .
    O O9 0.80392(11) 0.89324(14) 0.01315(13) 0.0604(4) Uani d . 1.000 . .
    H H2A 1.29990 0.77980 0.43830 0.0390 Uiso c R 1.000 . .
    H H2B 1.33620 0.70600 0.32230 0.0390 Uiso c R 1.000 . .
    H H3 0.426(2) 0.1928(19) 0.0392(18) 0.050(5) Uiso d . 1.000 . .
    H H3A 1.42590 0.57550 0.45290 0.0420 Uiso c R 1.000 . .
    H H3B 1.39850 0.66010 0.57000 0.0420 Uiso c R 1.000 . .
    H H4A 1.60690 0.77760 0.45390 0.0380 Uiso c R 1.000 . .
    H H4B 1.57380 0.86830 0.56270 0.0380 Uiso c R 1.000 . .
    H H5A 1.71530 0.67790 0.59900 0.0440 Uiso c R 1.000 . .
    H H5B 1.66320 0.74550 0.70680 0.0440 Uiso c R 1.000 . .
    H H7 0.86380 0.54890 0.01450 0.0400 Uiso c R 1.000 . .
    H H8 0.70200 0.57340 -0.16210 0.0450 Uiso c R 1.000 . .
    H H9 0.44560 0.43450 -0.23560 0.0440 Uiso c R 1.000 . .
    H H10 0.36270 0.27410 -0.12970 0.0400 Uiso c R 1.000 . .
    H H13 0.89300 0.20800 0.36220 0.0480 Uiso c R 1.000 . .
    H H14 0.75020 0.01120 0.39570 0.0590 Uiso c R 1.000 . .
    H H15 0.49160 -0.08990 0.27540 0.0560 Uiso c R 1.000 . .
    H H16 0.38660 0.00850 0.12400 0.0460 Uiso c R 1.000 . .
    H H51 0.932(2) 0.2581(19) 0.0397(19) 0.046(5) Uiso d . 1.000 . .
    H H52 1.002(2) 0.242(2) 0.143(2) 0.065(6) Uiso d . 1.000 . .
    H H61 0.836(3) 0.526(3) 0.427(2) 0.083(7) Uiso d . 1.000 . .
    H H62 0.838(2) 0.607(2) 0.3537(19) 0.057(5) Uiso d . 1.000 . .
    H H71 1.117(3) 0.868(3) 0.168(3) 0.107(10) Uiso d D 1.000 . .
    H H72 1.122(2) 0.745(2) 0.184(2) 0.063(6) Uiso d . 1.000 . .
    H H81 0.958(3) 0.868(3) 0.367(2) 0.075(6) Uiso d . 1.000 . .
    H H82 0.884(3) 0.849(3) 0.447(3) 0.085(8) Uiso d . 1.000 . .
    H H91 0.833(2) 0.880(2) -0.044(2) 0.067(6) Uiso d . 1.000 . .
    H H92 0.870(3) 0.949(3) 0.077(3) 0.085(8) Uiso d . 1.000 . .
loop_
    _atom_site_aniso_label
    _atom_site_aniso_U_11
    _atom_site_aniso_U_22
    _atom_site_aniso_U_33
    _atom_site_aniso_U_12
    _atom_site_aniso_U_13
    _atom_site_aniso_U_23
    Co1 0.01680(10)
                  0.02880(10)
                            0.02610(10)
                                      0.00340(10)
                                                0.00390(10)
                                                          0.01170(10)
    O1 0.0216(3) 0.0398(4) 0.0325(4) 0.0018(3) 0.0020(3) 0.0170(3)
    O2 0.0243(3) 0.0370(4) 0.0328(3) 0.0047(3) 0.0054(3) 0.0156(3)
    O3 0.0306(4) 0.0617(6) 0.0328(4) -0.0007(4) -0.0034(3) 0.0056(4)
    O4 0.0370(5) 0.0520(6) 0.0595(6) -0.0090(4) 0.0017(4) 0.0276(5)
    O5 0.0393(5) 0.0504(5) 0.0350(4) 0.0211(4) 0.0143(4) 0.0141(4)
    O6 0.0328(4) 0.0307(4) 0.0303(4) 0.0101(3) 0.0098(3) 0.0113(3)
    N1 0.0198(3) 0.0288(4) 0.0253(3) 0.0054(3) 0.0050(3) 0.0103(3)
    N2 0.0245(4) 0.0270(4) 0.0352(4) 0.0075(3) 0.0106(3) 0.0133(3)
    N3 0.0188(4) 0.0360(4) 0.0377(4) 0.0013(3) 0.0047(3) 0.0144(4)
    C1 0.0182(4) 0.0318(4) 0.0265(4) 0.0041(3) 0.0052(3) 0.0090(3)
    C2 0.0187(4) 0.0328(5) 0.0356(5) 0.0015(3) 0.0020(3) 0.0100(4)
    C3 0.0201(4) 0.0371(5) 0.0347(5) 0.0003(4) 0.0015(4) 0.0138(4)
    C4 0.0194(4) 0.0324(5) 0.0322(4) 0.0017(3) 0.0021(3) 0.0109(4)
    C5 0.0228(4) 0.0311(5) 0.0409(5) 0.0000(4) -0.0019(4) 0.0148(4)
    C6 0.0198(4) 0.0281(4) 0.0342(4) 0.0045(3) 0.0035(3) 0.0052(4)
    C7 0.0251(4) 0.0388(5) 0.0314(4) 0.0058(4) 0.0064(4) 0.0171(4)
    C8 0.0370(5) 0.0444(6) 0.0326(5) 0.0150(5) 0.0096(4) 0.0205(4)
    C9 0.0350(5) 0.0473(6) 0.0264(4) 0.0204(5) 0.0035(4) 0.0111(4)
    C10 0.0223(4) 0.0386(5) 0.0288(4) 0.0097(4) 0.0010(3) 0.0051(4)
    C11 0.0257(4) 0.0227(4) 0.0309(4) 0.0045(3) 0.0117(3) 0.0068(3)
    C12 0.0198(4) 0.0265(4) 0.0247(4) 0.0059(3) 0.0046(3) 0.0050(3)
    C13 0.0338(5) 0.0419(6) 0.0522(7) 0.0166(5) 0.0152(5) 0.0269(5)
    C14 0.0541(8) 0.0447(7) 0.0679(9) 0.0250(6) 0.0285(7) 0.0362(7)
    C15 0.0548(8) 0.0299(5) 0.0661(9) 0.0130(5) 0.0331(7) 0.0243(6)
    C16 0.0340(5) 0.0280(5) 0.0469(6) 0.0008(4) 0.0168(5) 0.0103(4)
    O7 0.0603(7) 0.0403(5) 0.0440(5) 0.0140(5) 0.0175(5) 0.0159(4)
    O8 0.0727(8) 0.0345(5) 0.0813(9) 0.0112(5) 0.0427(7) 0.0201(5)
    O9 0.0245(4) 0.0761(8) 0.0492(6) -0.0076(5) 0.0069(4) 0.0033(5)
_geom_special_details
;
Bond distances, angles <i>etc</i>. have been calculated using the rounded
fractional coordinates. All su's are estimated from the variances of the
(full) variance-covariance matrix. The cell e.s.d.'s are taken into account in
the estimation of distances, angles and torsion angles
;
loop_
    _geom_bond_atom_site_label_1
    _geom_bond_atom_site_label_2
    _geom_bond_site_symmetry_1
    _geom_bond_site_symmetry_2
    _geom_bond_distance
    _geom_bond_publ_flag
    Co1 O1 . . 2.0680(10) yes
    Co1 O2 . . 2.3079(9) yes
    Co1 O5 . . 2.0877(12) yes
    Co1 O6 . . 2.1336(9) yes
    Co1 N1 . . 2.0781(9) yes
    Co1 N2 . . 2.0596(10) yes
    O1 C1 . . 1.2715(13) no
    O2 C1 . . 1.2537(14) no
    O3 C6 . . 1.2569(15) no
    O4 C6 . . 1.2387(17) no
    O5 H51 . . 0.775(19) no
    O5 H52 . . 0.80(2) no
    O6 H62 . . 0.77(2) no
    O6 H61 . . 0.83(2) no
    O7 H71 . . 0.74(3) no
    O7 H72 . . 0.89(2) no
    O8 H81 . . 0.88(3) no
    O8 H82 . . 0.79(3) no
    O9 H92 . . 0.79(3) no
    O9 H91 . . 0.77(2) no
    N1 C12 . . 1.3350(14) no
    N1 C7 . . 1.3527(15) no
    N2 C11 . . 1.3363(15) no
    N2 C13 . . 1.3580(17) no
    N3 C12 . . 1.3815(15) no
    N3 C11 . . 1.3785(15) no
    N3 H3 . . 0.78(2) no
    C1 C2 . . 1.5059(16) no
    C2 C3 . . 1.5111(17) no
    C3 C4 . . 1.5177(17) no
    C4 C5 . . 1.5106(17) no
    C5 C6 . . 1.5172(17) no
    C7 C8 . . 1.3681(17) no
    C8 C9 . . 1.387(2) no
    C9 C10 . . 1.3705(18) no
    C10 C12 . . 1.4064(15) no
    C11 C16 . . 1.4070(17) no
    C13 C14 . . 1.368(2) no
    C14 C15 . . 1.388(3) no
    C15 C16 . . 1.374(2) no
    C2 H2A . . 0.9700 no
    C2 H2B . . 0.9700 no
    C3 H3A . . 0.9700 no
    C3 H3B . . 0.9700 no
    C4 H4B . . 0.9700 no
    C4 H4A . . 0.9700 no
    C5 H5A . . 0.9700 no
    C5 H5B . . 0.9700 no
    C7 H7 . . 0.9300 no
    C8 H8 . . 0.9300 no
    C9 H9 . . 0.9300 no
    C10 H10 . . 0.9300 no
    C13 H13 . . 0.9300 no
    C14 H14 . . 0.9300 no
    C15 H15 . . 0.9300 no
    C16 H16 . . 0.9300 no
loop_
    _geom_angle_atom_site_label_1
    _geom_angle_atom_site_label_2
    _geom_angle_atom_site_label_3
    _geom_angle_site_symmetry_1
    _geom_angle_site_symmetry_2
    _geom_angle_site_symmetry_3
    _geom_angle
    _geom_angle_publ_flag
    O1 Co1 O2 . . . 59.68(3) no
    O1 Co1 O5 . . . 89.56(4) no
    O1 Co1 O6 . . . 88.57(4) no
    O1 Co1 N1 . . . 100.35(4) no
    O1 Co1 N2 . . . 169.33(4) no
    O2 Co1 O5 . . . 84.94(4) no
    O2 Co1 O6 . . . 87.44(3) no
    O2 Co1 N1 . . . 159.98(4) no
    O2 Co1 N2 . . . 109.79(4) no
    O5 Co1 O6 . . . 172.04(4) no
    O5 Co1 N1 . . . 94.09(4) no
    O5 Co1 N2 . . . 91.18(4) no
    O6 Co1 N1 . . . 93.86(4) no
    O6 Co1 N2 . . . 89.24(4) no
    N1 Co1 N2 . . . 90.21(4) no
    Co1 O1 C1 . . . 95.33(7) no
    Co1 O2 C1 . . . 84.88(6) no
    Co1 O5 H51 . . . 122.6(16) no
    Co1 O5 H52 . . . 120.3(15) no
    H51 O5 H52 . . . 104(2) no
    Co1 O6 H61 . . . 116(2) no
    Co1 O6 H62 . . . 112.1(15) no
    H61 O6 H62 . . . 107(3) no
    H71 O7 H72 . . . 112(3) no
    H81 O8 H82 . . . 103(3) no
    H91 O9 H92 . . . 111(3) no
    C7 N1 C12 . . . 117.69(9) no
    Co1 N1 C12 . . . 125.38(7) no
    Co1 N1 C7 . . . 116.84(8) no
    Co1 N2 C13 . . . 116.29(9) no
    C11 N2 C13 . . . 118.28(10) no
    Co1 N2 C11 . . . 125.44(7) no
    C11 N3 C12 . . . 132.59(11) no
    C12 N3 H3 . . . 110.7(14) no
    C11 N3 H3 . . . 116.2(14) no
    O1 C1 C2 . . . 116.83(10) no
    O2 C1 C2 . . . 123.13(10) no
    O1 C1 O2 . . . 120.04(10) no
    C1 C2 C3 . . . 116.75(10) no
    C2 C3 C4 . . . 111.55(10) no
    C3 C4 C5 . . . 113.16(10) no
    C4 C5 C6 . . . 114.59(10) no
    O4 C6 C5 . . . 119.03(11) no
    O3 C6 O4 . . . 124.09(12) no
    O3 C6 C5 . . . 116.88(11) no
    N1 C7 C8 . . . 123.70(12) no
    C7 C8 C9 . . . 118.30(12) no
    C8 C9 C10 . . . 119.36(11) no
    C9 C10 C12 . . . 119.02(11) no
    N3 C11 C16 . . . 116.66(11) no
    N2 C11 N3 . . . 121.87(10) no
    N2 C11 C16 . . . 121.46(10) no
    N1 C12 N3 . . . 121.29(9) no
    N3 C12 C10 . . . 116.80(10) no
    N1 C12 C10 . . . 121.92(10) no
    N2 C13 C14 . . . 123.44(14) no
    C13 C14 C15 . . . 118.04(15) no
    C14 C15 C16 . . . 119.82(14) no
    C11 C16 C15 . . . 118.94(13) no
    C1 C2 H2B . . . 108.00 no
    H2A C2 H2B . . . 107.00 no
    C3 C2 H2A . . . 108.00 no
    C3 C2 H2B . . . 108.00 no
    C1 C2 H2A . . . 108.00 no
    C4 C3 H3B . . . 109.00 no
    H3A C3 H3B . . . 108.00 no
    C4 C3 H3A . . . 109.00 no
    C2 C3 H3A . . . 109.00 no
    C2 C3 H3B . . . 109.00 no
    C3 C4 H4A . . . 109.00 no
    C3 C4 H4B . . . 109.00 no
    C5 C4 H4A . . . 109.00 no
    C5 C4 H4B . . . 109.00 no
    H4A C4 H4B . . . 108.00 no
    C6 C5 H5A . . . 109.00 no
    H5A C5 H5B . . . 108.00 no
    C4 C5 H5B . . . 109.00 no
    C6 C5 H5B . . . 109.00 no
    C4 C5 H5A . . . 109.00 no
    N1 C7 H7 . . . 118.00 no
    C8 C7 H7 . . . 118.00 no
    C9 C8 H8 . . . 121.00 no
    C7 C8 H8 . . . 121.00 no
    C10 C9 H9 . . . 120.00 no
    C8 C9 H9 . . . 120.00 no
    C9 C10 H10 . . . 120.00 no
    C12 C10 H10 . . . 121.00 no
    N2 C13 H13 . . . 118.00 no
    C14 C13 H13 . . . 118.00 no
    C15 C14 H14 . . . 121.00 no
    C13 C14 H14 . . . 121.00 no
    C14 C15 H15 . . . 120.00 no
    C16 C15 H15 . . . 120.00 no
    C11 C16 H16 . . . 120.00 no
    C15 C16 H16 . . . 121.00 no
loop_
    _geom_torsion_atom_site_label_1
    _geom_torsion_atom_site_label_2
    _geom_torsion_atom_site_label_3
    _geom_torsion_atom_site_label_4
    _geom_torsion_site_symmetry_1
    _geom_torsion_site_symmetry_2
    _geom_torsion_site_symmetry_3
    _geom_torsion_site_symmetry_4
    _geom_torsion
    _geom_torsion_publ_flag
    O2 Co1 O1 C1 . . . . 1.54(6) no
    O5 Co1 O1 C1 . . . . -82.85(7) no
    O6 Co1 O1 C1 . . . . 89.41(7) no
    N1 Co1 O1 C1 . . . . -176.92(7) no
    O1 Co1 O2 C1 . . . . -1.56(6) no
    O5 Co1 O2 C1 . . . . 90.90(7) no
    O6 Co1 O2 C1 . . . . -91.40(7) no
    N1 Co1 O2 C1 . . . . 2.85(14) no
    N2 Co1 O2 C1 . . . . -179.67(7) no
    O1 Co1 N1 C7 . . . . 11.20(9) no
    O1 Co1 N1 C12 . . . . -165.14(9) no
    O2 Co1 N1 C7 . . . . 7.33(16) no
    O2 Co1 N1 C12 . . . . -169.01(9) no
    O5 Co1 N1 C7 . . . . -79.11(9) no
    O5 Co1 N1 C12 . . . . 104.56(9) no
    O6 Co1 N1 C7 . . . . 100.44(9) no
    O6 Co1 N1 C12 . . . . -75.89(9) no
    N2 Co1 N1 C7 . . . . -170.31(9) no
    N2 Co1 N1 C12 . . . . 13.36(9) no
    O2 Co1 N2 C11 . . . . 169.49(9) no
    O2 Co1 N2 C13 . . . . -10.25(10) no
    O5 Co1 N2 C11 . . . . -105.46(10) no
    O5 Co1 N2 C13 . . . . 74.80(10) no
    O6 Co1 N2 C11 . . . . 82.49(9) no
    O6 Co1 N2 C13 . . . . -97.25(9) no
    N1 Co1 N2 C11 . . . . -11.37(9) no
    N1 Co1 N2 C13 . . . . 168.89(9) no
    Co1 O1 C1 O2 . . . . -2.83(11) no
    Co1 O1 C1 C2 . . . . 176.67(8) no
    Co1 O2 C1 O1 . . . . 2.54(10) no
    Co1 O2 C1 C2 . . . . -176.93(10) no
    Co1 N1 C7 C8 . . . . -175.13(10) no
    C12 N1 C7 C8 . . . . 1.49(17) no
    Co1 N1 C12 N3 . . . . -4.11(15) no
    Co1 N1 C12 C10 . . . . 175.23(8) no
    C7 N1 C12 N3 . . . . 179.59(10) no
    C7 N1 C12 C10 . . . . -1.07(16) no
    Co1 N2 C11 N3 . . . . 0.16(15) no
    Co1 N2 C11 C16 . . . . -178.58(9) no
    C13 N2 C11 N3 . . . . 179.90(11) no
    C13 N2 C11 C16 . . . . 1.16(17) no
    Co1 N2 C13 C14 . . . . 178.23(13) no
    C11 N2 C13 C14 . . . . -1.5(2) no
    C12 N3 C11 N2 . . . . 17.69(19) no
    C12 N3 C11 C16 . . . . -163.51(12) no
    C11 N3 C12 N1 . . . . -15.42(19) no
    C11 N3 C12 C10 . . . . 165.21(12) no
    O1 C1 C2 C3 . . . . -167.09(10) no
    O2 C1 C2 C3 . . . . 12.39(16) no
    C1 C2 C3 C4 . . . . 175.72(9) no
    C2 C3 C4 C5 . . . . 175.19(10) no
    C3 C4 C5 C6 . . . . -170.72(10) no
    C4 C5 C6 O3 . . . . 150.64(12) no
    C4 C5 C6 O4 . . . . -29.52(17) no
    N1 C7 C8 C9 . . . . -0.72(19) no
    C7 C8 C9 C10 . . . . -0.50(19) no
    C8 C9 C10 C12 . . . . 0.87(18) no
    C9 C10 C12 N1 . . . . -0.08(16) no
    C9 C10 C12 N3 . . . . 179.29(11) no
    N2 C11 C16 C15 . . . . 0.00(19) no
    N3 C11 C16 C15 . . . . -178.80(13) no
    N2 C13 C14 C15 . . . . 0.7(2) no
    C13 C14 C15 C16 . . . . 0.5(2) no
    C14 C15 C16 C11 . . . . -0.9(2) no
loop_
    _geom_hbond_atom_site_label_D
    _geom_hbond_atom_site_label_H
    _geom_hbond_atom_site_label_A
    _geom_hbond_site_symmetry_A
    _geom_hbond_distance_DH
    _geom_hbond_distance_HA
    _geom_hbond_distance_DA
    _geom_hbond_angle_DHA
    _geom_hbond_publ_flag
    N3 H3 O9 2_665 0.78(2) 2.05(2) 2.8228(17) 172(2) yes
    O5 H51 O7 2_765 0.775(19) 1.923(19) 2.6933(15) 172.7(19) yes
    O5 H52 O3 2_866 0.80(2) 1.97(2) 2.7706(17) 173(2) yes
    O6 H61 O2 2_766 0.83(2) 2.00(2) 2.8278(12) 178(4) yes
    O6 H62 O8 . 0.77(2) 1.94(2) 2.7056(16) 170(2) yes
    O7 H71 O3 2_876 0.74(3) 2.56(3) 3.2596(18) 160(3) yes
    O7 H72 O1 . 0.89(2) 1.86(2) 2.7543(16) 175(2) yes
    O8 H81 O4 2_876 0.88(3) 1.97(3) 2.8221(19) 163(2) yes
    O8 H82 O4 1_455 0.79(3) 2.05(3) 2.832(2) 175(3) yes
    O9 H91 O3 1_454 0.77(2) 2.12(2) 2.8670(17) 164(2) yes
    O9 H92 O3 2_876 0.79(3) 1.99(3) 2.7452(17) 160(3) yes
_iucr_refine_instructions_details
;
TITL sszz55_0m P -1    Re-refined
CELL  0.71073   9.9587  10.5458  11.0885  100.887  105.891  107.889
ZERR     2.00   0.0003   0.0003   0.0003    0.001    0.001    0.001
LATT   1
SFAC  C    H    CO   N    O
UNIT  32   54   2    6    18
MERG   2
OMIT -1 1 0
OMIT 0 1 0
OMIT -1 0 1
OMIT 0 -1 1
OMIT 1 0 0
OMIT 0 0 1
OMIT -1 2 0
OMIT -1 0 2
OMIT -1 -5 5
FMAP   2
PLAN   10
DFIX   0.85  0.03  O7  H71
ACTA
BOND   $H
L.S.  10
TEMP    23.00
WGHT    0.067700    0.048000
FVAR       0.45511
CO1   3    0.878824    0.409873    0.219225    11.00000    0.01684    0.02881 =
         0.02610    0.01173    0.00390    0.00339
O1    5    1.053087    0.591992    0.243291    11.00000    0.02155    0.03983 =
         0.03254    0.01699    0.00201    0.00181
O2    5    1.107120    0.483960    0.388745    11.00000    0.02426    0.03696 =
         0.03285    0.01565    0.00544    0.00470
O3    5    1.929428    0.904726    0.809723    11.00000    0.03061    0.06169 =
         0.03284    0.00556   -0.00339   -0.00067
O4    5    1.887204    0.956097    0.622661    11.00000    0.03703    0.05200 =
         0.05946    0.02758    0.00169   -0.00900
O5    5    0.970490    0.295742    0.114484    11.00000    0.03926    0.05041 =
         0.03504    0.01409    0.01425    0.02114
O6    5    0.809519    0.528968    0.350090    11.00000    0.03280    0.03069 =
         0.03030    0.01127    0.00981    0.01008
N1    4    0.715907    0.403271    0.051716    11.00000    0.01985    0.02884 =
         0.02529    0.01026    0.00496    0.00539
N2    4    0.730446    0.229726    0.228826    11.00000    0.02447    0.02702 =
         0.03521    0.01329    0.01065    0.00751
N3    4    0.513808    0.226661    0.069281    11.00000    0.01877    0.03605 =
         0.03769    0.01439    0.00474    0.00127
C1    1    1.146960    0.582426    0.341752    11.00000    0.01825    0.03181 =
         0.02650    0.00904    0.00519    0.00407
C2    1    1.304193    0.692706    0.395657    11.00000    0.01871    0.03277 =
         0.03562    0.01000    0.00197    0.00151
AFIX  23
H2A   2    1.299872    0.779831    0.438292    11.00000   -1.20000
H2B   2    1.336190    0.705998    0.322277    11.00000   -1.20000
AFIX   0
C3    1    1.423819    0.664974    0.492116    11.00000    0.02010    0.03714 =
         0.03470    0.01385    0.00150    0.00026
AFIX  23
H3A   2    1.425858    0.575520    0.452933    11.00000   -1.20000
H3B   2    1.398495    0.660133    0.570041    11.00000   -1.20000
AFIX   0
C4    1    1.578811    0.778228    0.531024    11.00000    0.01938    0.03235 =
         0.03219    0.01086    0.00206    0.00174
AFIX  23
H4A   2    1.606926    0.777644    0.453855    11.00000   -1.20000
H4B   2    1.573815    0.868308    0.562715    11.00000   -1.20000
AFIX   0
C5    1    1.699447    0.760756    0.635911    11.00000    0.02280    0.03107 =
         0.04087    0.01478   -0.00191    0.00003
AFIX  23
H5A   2    1.715252    0.677879    0.598990    11.00000   -1.20000
H5B   2    1.663187    0.745498    0.706761    11.00000   -1.20000
AFIX   0
C6    1    1.849877    0.883593    0.692723    11.00000    0.01979    0.02813 =
         0.03420    0.00516    0.00354    0.00452
C7    1    0.761589    0.493852   -0.014081    11.00000    0.02511    0.03880 =
         0.03136    0.01706    0.00644    0.00576
AFIX  43
H7    2    0.863836    0.548897    0.014490    11.00000   -1.20000
AFIX   0
C8    1    0.665874    0.509062   -0.120283    11.00000    0.03705    0.04437 =
         0.03261    0.02046    0.00957    0.01496
AFIX  43
H8    2    0.702019    0.573437   -0.162051    11.00000   -1.20000
AFIX   0
C9    1    0.513604    0.426046   -0.164047    11.00000    0.03496    0.04730 =
         0.02644    0.01105    0.00348    0.02036
AFIX  43
H9    2    0.445612    0.434463   -0.235579    11.00000   -1.20000
AFIX   0
C10   1    0.464251    0.331467   -0.100882    11.00000    0.02229    0.03860 =
         0.02881    0.00506    0.00104    0.00965
AFIX  43
H10   2    0.362717    0.274079   -0.129672    11.00000   -1.20000
AFIX   0
C11   1    0.582753    0.170430    0.158441    11.00000    0.02575    0.02266 =
         0.03086    0.00682    0.01171    0.00449
C12   1    0.569429    0.322482    0.008121    11.00000    0.01984    0.02654 =
         0.02466    0.00501    0.00465    0.00590
C13   1    0.789767    0.167971    0.314791    11.00000    0.03382    0.04192 =
         0.05215    0.02694    0.01524    0.01660
AFIX  43
H13   2    0.892981    0.207976    0.362236    11.00000   -1.20000
AFIX   0
C14   1    0.705666    0.050018    0.335248    11.00000    0.05408    0.04472 =
         0.06788    0.03622    0.02846    0.02502
AFIX  43
H14   2    0.750165    0.011241    0.395682    11.00000   -1.20000
AFIX   0
C15   1    0.551966   -0.010095    0.263162    11.00000    0.05483    0.02992 =
         0.06607    0.02432    0.03310    0.01296
AFIX  43
H15   2    0.491589   -0.089899    0.275373    11.00000   -1.20000
AFIX   0
C16   1    0.489253    0.048624    0.173706    11.00000    0.03395    0.02796 =
         0.04689    0.01033    0.01684    0.00080
AFIX  43
H16   2    0.386630    0.008490    0.124037    11.00000   -1.20000
AFIX   0
O7    5    1.146822    0.814335    0.148790    11.00000    0.06032    0.04025 =
         0.04395    0.01586    0.01749    0.01400
O8    5    0.888884    0.806110    0.382930    11.00000    0.07272    0.03447 =
         0.08132    0.02008    0.04269    0.01120
O9    5    0.803917    0.893238    0.013146    11.00000    0.02447    0.07605 =
         0.04918    0.00325    0.00687   -0.00758
H51   2    0.932309    0.258137    0.039737    11.00000    0.04640
H52   2    1.001574    0.241661    0.143412    11.00000    0.06482
H61   2    0.835566    0.525647    0.427201    11.00000    0.08270
H62   2    0.838264    0.607300    0.353710    11.00000    0.05724
H3    2    0.426163    0.192755    0.039165    11.00000    0.05003
H71   2    1.117330    0.868131    0.168352    11.00000    0.10686
H72   2    1.122071    0.745311    0.183516    11.00000    0.06329
H81   2    0.957850    0.867865    0.367080    11.00000    0.07515
H82   2    0.884382    0.848706    0.447048    11.00000    0.08518
H91   2    0.833321    0.879985   -0.043674    11.00000    0.06729
H92   2    0.870362    0.948813    0.077218    11.00000    0.08540
HKLF 4
REM  sszz55_0m P -1    Re-refined
REM R1 =  0.0298 for   6983 Fo > 4sig(Fo)  and  0.0388 for all   8196 data
REM    306 parameters refined using      1 restraints
END
WGHT      0.0478      0.1407
REM Highest difference peak  0.373,  deepest hole -0.339,  1-sigma level  0.062
Q1    1   0.9593  0.8184  0.4305  11.00000  0.05    0.37
Q2    1   0.5155  0.3358 -0.0348  11.00000  0.05    0.36
Q3    1   0.7161  0.4988 -0.0681  11.00000  0.05    0.33
Q4    1   1.3613  0.6766  0.4360  11.00000  0.05    0.33
Q5    1   0.5409  0.1149  0.1704  11.00000  0.05    0.33
Q6    1   1.0766  0.7952  0.1422  11.00000  0.05    0.30
Q7    1   1.2215  0.6387  0.3730  11.00000  0.05    0.30
Q8    1   0.6450  0.3592  0.0330  11.00000  0.05    0.29
Q9    1   0.5586  0.1993  0.1075  11.00000  0.05    0.28
Q10   1   0.5426  0.2761  0.0380  11.00000  0.05    0.28
;
