# Supplementary material for: (Adipato-κ2 O,O′)di­aqua­[bis­(pyridin-2-yl-κN)amine]­cobalt(II) trihydrate
Source: Acta Crystallogr Sect E Struct Rep Online. 2013 May 22;69(Pt 6):m335–6. doi: 10.1107/S1600536813012981 (PMC3684895; doi:10.1107/S1600536813012981)
Supplement: Supplementary file 2 [file e-69-0m335-Isup2.hkl]

# 
# h,k,l, Fc-squared, Fo-squared, sigma(Fo-squared) and status flag 
# 
data_I
_shelx_title ' SZ05/13 P -1    Re-refined' 
_shelx_refln_list_code          4 
_shelx_F_calc_maximum      237.06 
_exptl_crystal_F_000       486.00 
_reflns_d_resolution_high  0.6373 
 
loop_ 
 _symmetry_equiv_pos_as_xyz 
 'x, y, z' 
 '-x, -y, -z' 
 
_cell_length_a     9.9587 
_cell_length_b    10.5458 
_cell_length_c    11.0885 
_cell_angle_alpha 100.887 
_cell_angle_beta  105.891 
_cell_angle_gamma 107.889 
 
_shelx_F_squared_multiplier     1.000 
 
loop_ 
 _refln_index_h 
 _refln_index_k 
 _refln_index_l 
 _refln_F_squared_calc 
 _refln_F_squared_meas 
 _refln_F_squared_sigma 
 _refln_observed_status 
   2   0   0      198.65      212.82      3.88 o 
   3   0   0     6474.42     6414.80     74.28 o 
   4   0   0     1510.58     1396.92     16.48 o 
   5   0   0     2834.10     3100.39     36.20 o 
   6   0   0       72.15       87.68      1.51 o 
   7   0   0      746.57      761.90      9.65 o 
   8   0   0       90.72      113.62      2.18 o 
   9   0   0      136.06      142.90      4.02 o 
  10   0   0       82.50       76.13      2.91 o 
  11   0   0      154.47      156.78      4.45 o 
  12   0   0      108.57      103.77      3.72 o 
  13   0   0      154.89      163.72      6.19 o 
 -14   1   0       90.57       78.29      7.84 o 
 -13   1   0      113.13      120.07      9.12 o 
 -12   1   0       51.95       48.66      2.63 o 
 -11   1   0        0.60       -0.58      1.29 o 
 -10   1   0      106.56      108.09      2.84 o 
  -9   1   0      501.68      503.03      7.35 o 
  -8   1   0      746.32      711.13      8.41 o 
  -7   1   0       38.87       43.05      1.38 o 
  -6   1   0      319.54      349.30      5.76 o 
  -5   1   0      189.92      151.15      2.42 o 
  -4   1   0      243.46      250.64      3.58 o 
  -3   1   0       35.63       36.79      0.77 o 
  -2   1   0       17.39       20.43      0.52 o 
   1   1   0      138.19      115.55      8.57 o 
   2   1   0      231.88      228.78      3.16 o 
   3   1   0      180.23      149.75      1.89 o 
   4   1   0      758.33      720.99      7.58 o 
   5   1   0      609.63      714.42      8.17 o 
   6   1   0      185.90      202.25      3.02 o 
   7   1   0      396.86      387.18      5.30 o 
   8   1   0       34.56       42.85      2.48 o 
   9   1   0       24.16       22.93      2.07 o 
  10   1   0      108.45       92.86      9.05 o 
  11   1   0      113.59      101.60      3.59 o 
  12   1   0      108.03      113.85      6.55 o 
  13   1   0       16.32       17.08      2.87 o 
 -14   2   0      106.73      109.09      5.10 o 
 -13   2   0      107.09      102.77      4.68 o 
 -12   2   0       15.36       17.29      1.93 o 
 -11   2   0       42.22       48.60      2.39 o 
 -10   2   0      224.61      246.25      7.47 o 
  -9   2   0      261.48      262.62      4.64 o 
  -8   2   0      360.70      372.77      5.63 o 
  -7   2   0      635.15      635.38      8.89 o 
  -6   2   0      616.33      587.43      7.30 o 
  -5   2   0      711.10      728.09      8.81 o 
  -4   2   0       28.84       31.97      0.78 o 
  -3   2   0      962.83     1011.30     11.88 o 
  -2   2   0     2645.28     2674.54     60.42 o 
   0   2   0      416.65      265.25     16.21 o 
   1   2   0      648.00      660.33      9.51 o 
   2   2   0     5256.68     5118.95     66.62 o 
   3   2   0     7737.03     7800.10     83.34 o 
   4   2   0     1414.62     1486.25     16.22 o 
   5   2   0       98.32       89.56      1.68 o 
   6   2   0      576.13      572.24      6.80 o 
   7   2   0        6.69       15.10      0.90 o 
   8   2   0       50.41       49.35      2.49 o 
   9   2   0       20.20       19.42      2.09 o 
  10   2   0      168.32      170.14      5.59 o 
  11   2   0       32.99       36.39      2.97 o 
  12   2   0       32.12       32.71      2.50 o 
  13   2   0       22.11       23.26      3.11 o 
 -14   3   0       35.48       36.23      3.48 o 
 -13   3   0       81.58       85.42      4.29 o 
 -12   3   0       27.14       26.44      2.15 o 
 -11   3   0       77.08       77.46      2.61 o 
 -10   3   0      395.79      400.89      7.85 o 
  -9   3   0       59.54       64.37      2.03 o 
  -8   3   0       64.62       66.26      1.75 o 
  -7   3   0     1296.24     1260.51     18.50 o 
  -6   3   0     1043.90     1088.39     12.12 o 
  -5   3   0       60.40       51.60      1.06 o 
  -4   3   0        7.38       12.57      0.91 o 
  -3   3   0      132.70      127.27      1.94 o 
  -2   3   0     1692.82     1790.32     22.60 o 
  -1   3   0     2555.38     2641.38     30.20 o 
   0   3   0      896.11      921.98     10.74 o 
   1   3   0      414.86      445.89      5.40 o 
   2   3   0     1626.92     1621.43     17.62 o 
   3   3   0     1837.65     1768.98     20.53 o 
   4   3   0      581.14      610.00      7.51 o 
   5   3   0      481.29      464.74      6.60 o 
   6   3   0      760.89      703.23      9.71 o 
   7   3   0       55.92       72.51      2.22 o 
   8   3   0        5.84        4.90      1.61 o 
   9   3   0       61.17       60.98      3.92 o 
  10   3   0      154.95      155.47      5.46 o 
  11   3   0       48.58       58.52      3.59 o 
  12   3   0       13.84       19.19      2.85 o 
 -14   4   0      154.75      160.09      6.08 o 
 -13   4   0        3.62        2.70      2.12 o 
 -12   4   0       13.11       12.41      1.59 o 
 -11   4   0      216.26      211.58      5.12 o 
 -10   4   0       14.03       16.28      2.57 o 
  -9   4   0      326.18      310.77      6.32 o 
  -8   4   0      187.39      185.63      4.14 o 
  -7   4   0      566.43      582.78      8.10 o 
  -6   4   0      467.90      486.72      6.14 o 
  -5   4   0      130.96      147.45      2.17 o 
  -4   4   0      440.62      421.82      5.25 o 
  -3   4   0     2308.94     2317.59     29.25 o 
  -2   4   0     2076.92     2118.58     24.34 o 
  -1   4   0       16.03       11.67      0.43 o 
   0   4   0        1.24        3.09      0.60 o 
   1   4   0     3374.74     3451.04     43.62 o 
   2   4   0     2764.43     2889.77     33.82 o 
   3   4   0        4.54        2.41      0.37 o 
   4   4   0      578.73      573.18      7.93 o 
   5   4   0       73.46       79.42      2.06 o 
   6   4   0      355.59      386.72      5.87 o 
   7   4   0       11.82       13.60      2.37 o 
   8   4   0       12.01        9.67      1.77 o 
   9   4   0      244.78      232.83      6.87 o 
  10   4   0        7.29        7.32      2.07 o 
  11   4   0       17.37       16.64      2.52 o 
  12   4   0       76.70       82.95      6.50 o 
 -14   5   0       17.18       17.31      4.06 o 
 -13   5   0       83.51       83.31      4.26 o 
 -12   5   0       52.94       50.71      4.34 o 
 -11   5   0      145.15      148.81      5.09 o 
 -10   5   0       87.49       81.88      3.47 o 
  -9   5   0      208.53      185.32      9.96 o 
  -8   5   0      630.97      645.68      9.02 o 
  -7   5   0      559.54      568.21      7.93 o 
  -6   5   0       11.40       12.20      0.72 o 
  -5   5   0     1319.56     1338.78     15.88 o 
  -4   5   0     2181.37     2224.34     28.21 o 
  -3   5   0      429.58      402.88      5.50 o 
  -2   5   0        9.62        7.52      0.43 o 
  -1   5   0      308.38      319.05      4.07 o 
   0   5   0     1219.07     1254.02     16.18 o 
   1   5   0       14.46       15.09      1.07 o 
   2   5   0      303.57      324.51      4.74 o 
   3   5   0      842.10      795.92     10.70 o 
   4   5   0      156.56      167.46      2.98 o 
   5   5   0      617.53      588.42      8.36 o 
   6   5   0       90.16      100.33      3.15 o 
   7   5   0      190.34      170.15      4.40 o 
   8   5   0      266.66      268.26      7.48 o 
   9   5   0      207.48      213.51      6.69 o 
  10   5   0       10.54       12.71      2.39 o 
  11   5   0       13.65       12.27      2.65 o 
 -15   6   0        8.98        8.21      2.50 o 
 -14   6   0        8.79        8.66      2.49 o 
 -13   6   0       75.64       79.51      4.10 o 
 -12   6   0       96.34       96.17     10.34 o 
 -11   6   0       23.29       21.94      2.27 o 
 -10   6   0        4.72        5.42      1.59 o 
  -9   6   0       47.50       50.30      2.19 o 
  -8   6   0      485.47      503.65      7.24 o 
  -7   6   0       40.87       43.30      1.33 o 
  -6   6   0        0.53        1.49      0.59 o 
  -5   6   0     2508.87     2559.11     36.57 o 
  -4   6   0      230.77      222.73      6.06 o 
  -3   6   0      322.85      334.85      4.78 o 
  -2   6   0      370.97      390.05      5.48 o 
  -1   6   0     2544.70     2665.26     30.90 o 
   0   6   0      489.15      444.84      6.22 o 
   1   6   0      113.78      109.83      2.10 o 
   2   6   0      195.27      203.83      3.36 o 
   3   6   0        2.88        3.52      0.79 o 
   4   6   0       58.09       60.73      1.80 o 
   5   6   0      325.71      321.80      5.73 o 
   6   6   0       21.11       16.67      1.61 o 
   7   6   0       20.33       17.48      1.80 o 
   8   6   0      141.99      140.54      4.27 o 
   9   6   0       36.11       34.84      4.01 o 
  10   6   0       25.81       27.31      2.98 o 
 -14   7   0       71.37       81.77      4.37 o 
 -13   7   0        7.40       10.76      3.31 o 
 -12   7   0       32.04       30.55      2.65 o 
 -11   7   0       34.69       35.96      2.66 o 
 -10   7   0        8.56        2.24      1.60 o 
  -9   7   0      345.87      329.43      6.49 o 
  -8   7   0       21.45       22.43      1.04 o 
  -7   7   0       17.07       19.26      0.93 o 
  -6   7   0      250.70      258.66      4.55 o 
  -5   7   0      102.37       98.04      2.37 o 
  -4   7   0        4.77        2.98      0.98 o 
  -3   7   0       93.65       78.35      1.74 o 
  -2   7   0     1423.73     1497.92     19.38 o 
  -1   7   0      688.50      700.09      9.48 o 
   0   7   0       25.09       25.99      1.44 o 
   1   7   0       52.10       51.89      1.51 o 
   2   7   0      418.73      419.90      6.73 o 
   3   7   0      253.28      270.83      4.68 o 
   4   7   0      314.50      311.67      5.61 o 
   5   7   0       12.03        8.03      1.49 o 
   6   7   0      271.53      263.63      5.96 o 
   7   7   0      223.76      226.41      5.57 o 
   8   7   0      125.37      130.25      6.18 o 
   9   7   0       70.74       63.88      3.91 o 
  10   7   0        3.41        3.94      2.51 o 
 -14   8   0       23.50       21.12      3.33 o 
 -13   8   0       57.85       63.97      3.83 o 
 -12   8   0        3.62        0.76      1.92 o 
 -11   8   0       61.62       56.41      3.20 o 
 -10   8   0      224.34      220.86      9.80 o 
  -9   8   0        8.21        6.07      1.63 o 
  -8   8   0        6.49        9.53      0.94 o 
  -7   8   0        7.62        8.13      0.83 o 
  -6   8   0      131.69      130.35      2.82 o 
  -5   8   0      243.67      254.91      4.54 o 
  -4   8   0        0.07       -0.68      0.68 o 
  -3   8   0      152.06      151.16      2.77 o 
  -2   8   0     1798.31     1808.26     21.31 o 
  -1   8   0     1105.45     1047.70     13.93 o 
   0   8   0      139.70      137.33      2.67 o 
   1   8   0      688.24      694.87     10.51 o 
   2   8   0      250.36      251.31      4.72 o 
   3   8   0      395.97      371.60      8.45 o 
   4   8   0       70.98       64.73      4.79 o 
   5   8   0       28.63       26.64      1.98 o 
   6   8   0       58.14       49.03      2.61 o 
   7   8   0       44.36       41.31      2.49 o 
   8   8   0        0.99       -0.54      1.66 o 
   9   8   0        2.56        2.03      2.71 o 
 -14   9   0        7.35        6.86      4.08 o 
 -13   9   0        1.40        2.49      2.10 o 
 -12   9   0       41.31       44.76      3.18 o 
 -11   9   0      185.05      182.79      5.92 o 
 -10   9   0       47.05       43.51      2.83 o 
  -9   9   0        0.14       -1.68      1.68 o 
  -8   9   0       22.50       20.30      2.03 o 
  -7   9   0        4.87        3.98      1.08 o 
  -6   9   0      314.55      302.47      5.37 o 
  -5   9   0       21.27       23.52      1.25 o 
  -4   9   0       68.63       56.88      1.90 o 
  -3   9   0      188.67      199.49      3.07 o 
  -2   9   0      651.10      661.04     12.56 o 
  -1   9   0       67.93       73.45      1.94 o 
   0   9   0       15.25       14.93      1.09 o 
   1   9   0     1189.57     1181.36     17.58 o 
   2   9   0      111.25      113.68      3.47 o 
   3   9   0      174.52      167.50      4.39 o 
   4   9   0       17.13       17.22      1.74 o 
   5   9   0      161.46      149.55      4.39 o 
   6   9   0      168.76      173.25      4.91 o 
   7   9   0       18.42       16.83      2.17 o 
   8   9   0       63.42       65.57      3.32 o 
 -14  10   0       13.31        6.37      2.58 o 
 -13  10   0        9.49        8.47      2.45 o 
 -12  10   0       85.55       88.67      4.39 o 
 -11  10   0       78.57       79.04      4.00 o 
 -10  10   0       20.66       18.88      3.44 o 
  -9  10   0       22.86       21.08      2.31 o 
  -8  10   0      112.06      105.85      5.01 o 
  -7  10   0      179.39      172.08      5.22 o 
  -6  10   0       46.91       45.51      2.59 o 
  -5  10   0       26.29       19.47      2.34 o 
  -4  10   0      431.11      426.17      8.24 o 
  -3  10   0      115.03      117.39      3.19 o 
  -2  10   0      100.98       91.52      2.89 o 
  -1  10   0       78.30       63.46      2.48 o 
   0  10   0      383.77      379.48      7.59 o 
   1  10   0      478.19      468.90      9.10 o 
   2  10   0       57.74       60.63      3.89 o 
   3  10   0        0.13        0.56      1.40 o 
   4  10   0       34.30       27.43      2.24 o 
   5  10   0       62.86       58.92      2.99 o 
   6  10   0       50.37       48.65      3.13 o 
   7  10   0        0.79       -0.80      1.80 o 
 -14  11   0        7.82        6.71      2.72 o 
 -13  11   0       29.70       30.27      3.13 o 
 -12  11   0       41.04       38.79      3.24 o 
 -11  11   0        7.80        8.21      2.26 o 
 -10  11   0        0.06       -1.83      1.83 o 
  -9  11   0       44.07       38.36      2.96 o 
  -8  11   0      121.78      123.09      4.64 o 
  -7  11   0      164.42      157.08      5.19 o 
  -6  11   0        0.15        1.62      1.55 o 
  -5  11   0      233.97      231.44      6.45 o 
  -4  11   0       25.28       18.05      1.97 o 
  -3  11   0      118.85      121.97      4.69 o 
  -2  11   0       22.82       20.33      1.75 o 
  -1  11   0       22.00       19.70      2.02 o 
   0  11   0      529.76      503.44      9.72 o 
   1  11   0       56.38       56.28      2.67 o 
   2  11   0       15.75       16.11      1.95 o 
   3  11   0        1.78        2.14      1.65 o 
   4  11   0       96.44       93.08      6.96 o 
   5  11   0      169.92      175.36      5.25 o 
   6  11   0        1.26        2.41      2.01 o 
 -13  12   0       41.36       42.07      5.06 o 
 -12  12   0        8.30       13.16      3.75 o 
 -11  12   0        2.15       -0.56      2.08 o 
 -10  12   0        0.53       -1.86      1.86 o 
  -9  12   0      116.00      112.66      4.69 o 
  -8  12   0       41.00       41.02      2.91 o 
  -7  12   0        2.42        3.64      1.75 o 
  -6  12   0      170.54      159.28      5.29 o 
  -5  12   0        5.05        3.67      1.67 o 
  -4  12   0        8.26       10.11      1.96 o 
  -3  12   0       16.12       14.09      1.71 o 
  -2  12   0       18.65       15.35      1.80 o 
  -1  12   0       44.23       44.24      2.46 o 
   0  12   0      162.18      144.90      4.31 o 
   1  12   0       12.04       10.04      1.74 o 
   2  12   0        4.71        5.73      1.74 o 
   3  12   0       16.23       14.89      2.06 o 
   4  12   0       57.03       62.62      3.28 o 
   5  12   0       12.72       11.88      3.20 o 
 -12  13   0        0.12       -1.78      4.10 o 
 -11  13   0        8.80        6.66      2.30 o 
 -10  13   0       24.32       22.39      2.84 o 
  -9  13   0       11.67       13.22      2.42 o 
  -8  13   0       90.07       84.16      4.26 o 
  -7  13   0       50.64       47.48      3.26 o 
  -6  13   0       10.91       14.04      3.18 o 
  -5  13   0       57.37       53.67      3.17 o 
  -4  13   0      116.89      116.57      4.66 o 
  -3  13   0        0.15       -0.76      1.53 o 
  -2  13   0       38.75       39.81      3.47 o 
  -1  13   0      132.76      138.31      4.35 o 
   0  13   0       17.55       18.59      2.10 o 
   1  13   0        0.29       -1.12      1.72 o 
   2  13   0        6.25        3.07      1.95 o 
   3  13   0      111.30      116.38      4.87 o 
 -11  14   0        1.17        1.21      2.33 o 
 -10  14   0        7.88       10.66      2.60 o 
  -9  14   0        2.48       -1.34      2.17 o 
  -8  14   0       19.50       17.17      2.68 o 
  -7  14   0       45.93       41.95      4.85 o 
  -6  14   0       28.26       23.66      2.74 o 
  -5  14   0       10.28        8.53      2.31 o 
  -4  14   0        9.09       12.09      5.51 o 
  -3  14   0       33.97       37.76      2.56 o 
  -2  14   0       27.44       28.64      2.50 o 
  -1  14   0        4.48        1.48      2.30 o 
   0  14   0       14.69       14.93      2.21 o 
   1  14   0        7.47        7.96      2.82 o 
   2  14   0        7.52        8.27      2.22 o 
 -10  15   0        1.94        4.81      2.44 o 
  -9  15   0        7.95        6.48      2.55 o 
  -8  15   0        0.91       -2.00      2.30 o 
  -7  15   0       23.37       21.26      2.94 o 
  -6  15   0        7.43        4.58      4.33 o 
  -5  15   0        1.63        4.01      2.39 o 
  -4  15   0       34.65       35.63      4.46 o 
  -3  15   0       22.59       22.30      2.94 o 
  -2  15   0       23.70       30.09      2.69 o 
  -1  15   0        0.20        0.08      1.90 o 
   0  15   0        1.82        0.41      2.03 o 
  -8  16   0        4.32        2.83      3.47 o 
  -7  16   0        3.15        0.48      2.40 o 
  -6  16   0        0.06        1.94      2.31 o 
  -5  16   0        6.65        8.44      2.56 o 
  -4  16   0        3.22        0.49      2.34 o 
   3 -16   1        0.33        1.26      2.51 o 
   4 -16   1        0.08       -2.21      2.21 o 
   5 -16   1       78.38       81.90      6.73 o 
   6 -16   1       19.47       20.19      3.50 o 
   7 -16   1        1.58       -0.86      2.36 o 
   8 -16   1        3.45       -0.14      2.42 o 
   0 -15   1        2.30       -1.11      1.98 o 
   1 -15   1       31.13       26.29      2.60 o 
   2 -15   1        1.09        0.26      2.42 o 
   3 -15   1       10.89       10.23      2.48 o 
   4 -15   1       30.20       35.15      3.12 o 
   5 -15   1       87.78       86.86      4.60 o 
   6 -15   1       36.57       37.07      4.13 o 
   7 -15   1       12.23        6.27      2.34 o 
   8 -15   1        4.77        1.75      4.99 o 
   9 -15   1       23.99       25.10      2.93 o 
  10 -15   1        9.16       11.36      2.73 o 
  -2 -14   1       42.03       38.42      2.88 o 
  -1 -14   1        4.30        4.32      1.87 o 
   0 -14   1       15.85       15.02      2.19 o 
   1 -14   1        0.48       -0.08      1.61 o 
   2 -14   1        5.58        4.88      1.88 o 
   3 -14   1       13.07       15.01      2.53 o 
   4 -14   1      131.56      136.98      7.45 o 
   5 -14   1       15.99       13.44      2.40 o 
   6 -14   1        0.03       -0.04      2.97 o 
   7 -14   1       85.03       90.42      4.50 o 
   8 -14   1       14.35       17.18      3.96 o 
   9 -14   1       18.54       16.35      2.76 o 
  10 -14   1        0.88       -0.16      2.19 o 
  11 -14   1        3.00        3.93      2.36 o 
  -4 -13   1       12.93       12.99      2.22 o 
  -3 -13   1        3.19        2.69      1.96 o 
  -2 -13   1        5.18        3.47      1.89 o 
  -1 -13   1       49.08       51.82      2.84 o 
   0 -13   1       13.62       14.21      2.21 o 
   1 -13   1       11.80       10.55      1.83 o 
   2 -13   1        1.30        0.54      1.55 o 
   3 -13   1       16.20       15.83      2.31 o 
   4 -13   1      226.47      222.79      8.35 o 
   5 -13   1        4.57        3.34      2.10 o 
   6 -13   1        5.15        3.30      2.29 o 
   7 -13   1      120.03      118.21      5.74 o 
   8 -13   1       47.38       49.51      3.70 o 
   9 -13   1       82.41       86.83      4.39 o 
  10 -13   1        1.96       -1.06      2.02 o 
  11 -13   1       38.59       43.05      5.12 o 
  12 -13   1       19.11       22.52      3.02 o 
  -5 -12   1       24.89       28.82      3.39 o 
  -4 -12   1       25.52       23.90      2.39 o 
  -3 -12   1       20.10       17.92      2.16 o 
  -2 -12   1       31.07       31.82      2.83 o 
  -1 -12   1       70.12       66.32      2.91 o 
   0 -12   1       13.42       12.53      1.80 o 
   1 -12   1       41.55       36.86      2.29 o 
   2 -12   1       11.28       12.22      1.77 o 
   3 -12   1      110.70      106.88      4.18 o 
   4 -12   1       39.51       35.07      2.64 o 
   5 -12   1       55.73       54.23      3.05 o 
   6 -12   1      109.91      109.55      4.24 o 
   7 -12   1      145.93      140.93      4.99 o 
   8 -12   1       82.90       84.98      3.97 o 
   9 -12   1        0.03       -2.02      2.02 o 
  10 -12   1       27.54       24.65      5.09 o 
  11 -12   1       26.68       25.19      3.26 o 
  12 -12   1       35.94       37.28      3.10 o 
  13 -12   1        0.01        0.68      2.25 o 
  -6 -11   1       46.01       43.33      2.87 o 
  -5 -11   1        3.65        0.81      1.82 o 
  -4 -11   1       25.69       23.86      2.24 o 
  -3 -11   1       46.84       49.16      2.57 o 
  -2 -11   1      189.28      172.50      4.63 o 
  -1 -11   1      121.80      111.17      4.18 o 
   0 -11   1       35.39       31.02      2.07 o 
   1 -11   1       24.42       20.95      1.72 o 
   2 -11   1      147.63      143.93      3.94 o 
   3 -11   1        6.17        3.20      1.38 o 
   4 -11   1       41.48       39.55      2.49 o 
   5 -11   1       32.60       28.63      3.30 o 
   6 -11   1      216.47      235.89      6.58 o 
   7 -11   1      202.50      203.77      6.07 o 
   8 -11   1        0.90       -2.08      2.22 o 
   9 -11   1      115.26      118.29      5.05 o 
  10 -11   1       49.95       51.24      3.31 o 
  11 -11   1       73.84       69.61      3.85 o 
  12 -11   1        4.71        3.06      2.17 o 
  13 -11   1       26.98       33.74      3.25 o 
  -7 -10   1      106.60      110.84      4.17 o 
  -6 -10   1       33.57       26.94      2.34 o 
  -5 -10   1        0.04       -0.34      1.78 o 
  -4 -10   1       11.10        7.20      1.65 o 
  -3 -10   1       92.88       89.27      3.25 o 
  -2 -10   1      434.12      402.82     10.44 o 
  -1 -10   1       36.38       37.17      2.13 o 
   0 -10   1      210.58      217.96      4.36 o 
   1 -10   1      248.70      255.33      4.84 o 
   2 -10   1        3.07        2.57      0.97 o 
   3 -10   1       37.18       34.02      1.58 o 
   4 -10   1       74.93       81.41      2.75 o 
   5 -10   1      160.16      171.72      5.66 o 
   6 -10   1       98.21      102.59      3.18 o 
   7 -10   1        1.57       -1.31      1.36 o 
   8 -10   1       19.68       16.12      3.84 o 
   9 -10   1       57.48       62.37      7.41 o 
  10 -10   1       57.47       53.10      3.23 o 
  11 -10   1       58.52       61.65      3.47 o 
  12 -10   1        1.18        1.27      2.16 o 
  13 -10   1       33.07       33.53      3.20 o 
  14 -10   1        4.24        2.32      2.59 o 
  -8  -9   1        6.61        4.40      1.95 o 
  -7  -9   1       66.98       74.62      3.40 o 
  -6  -9   1       31.39       33.49      2.30 o 
  -5  -9   1       54.38       63.85      3.03 o 
  -4  -9   1       97.95       97.50      3.25 o 
  -3  -9   1        1.00        1.27      1.59 o 
  -2  -9   1       42.90       50.81      2.02 o 
  -1  -9   1        1.44        3.43      1.03 o 
   0  -9   1       76.69       69.92      2.12 o 
   1  -9   1      182.53      190.08      3.76 o 
   2  -9   1       13.39       14.92      1.75 o 
   3  -9   1       25.40       21.20      1.08 o 
   4  -9   1      225.75      230.23      4.29 o 
   5  -9   1        7.49        8.46      0.99 o 
   6  -9   1       47.71       46.82      2.08 o 
   7  -9   1       81.92       80.09      3.02 o 
   8  -9   1       80.53       84.29      3.47 o 
   9  -9   1       19.50       21.89      2.16 o 
  10  -9   1       25.42       19.16      2.30 o 
  11  -9   1        0.85        2.85      1.98 o 
  12  -9   1       61.32       58.33      3.60 o 
  13  -9   1       91.71       85.08      4.47 o 
  14  -9   1        0.10        3.47      2.43 o 
  -9  -8   1       75.70       76.93      4.34 o 
  -8  -8   1      101.24      104.04      3.93 o 
  -7  -8   1        1.85        1.56      1.60 o 
  -6  -8   1        5.37        4.16      1.70 o 
  -5  -8   1       75.74       70.39      2.85 o 
  -4  -8   1       42.60       38.14      2.11 o 
  -3  -8   1       21.25       19.43      1.36 o 
  -2  -8   1       24.78       24.86      1.46 o 
  -1  -8   1      321.46      325.02      5.90 o 
   0  -8   1      263.33      281.36      3.99 o 
   1  -8   1       52.30       52.89      1.39 o 
   2  -8   1      415.14      451.30      5.86 o 
   3  -8   1      508.81      500.09      7.02 o 
   4  -8   1      709.67      729.68     11.12 o 
   5  -8   1       29.13       30.57      1.30 o 
   6  -8   1        5.47        4.00      0.82 o 
   7  -8   1       66.30       68.27      1.88 o 
   8  -8   1      132.35      132.85      3.59 o 
   9  -8   1      197.79      202.19      5.84 o 
  10  -8   1        3.94        3.64      1.71 o 
  11  -8   1       58.21       53.94      3.25 o 
  12  -8   1      148.40      147.18      5.46 o 
  13  -8   1       14.42        8.67      2.49 o 
  14  -8   1        3.20        2.54      2.41 o 
 -10  -7   1       17.93       16.39      4.73 o 
  -9  -7   1       10.78       10.76      2.37 o 
  -8  -7   1       19.30       17.91      2.05 o 
  -7  -7   1        4.77        4.77      1.56 o 
  -6  -7   1       64.98       58.08      2.57 o 
  -5  -7   1      212.50      218.27      4.44 o 
  -4  -7   1        3.47        0.54      0.94 o 
  -3  -7   1       19.74       18.90      1.87 o 
  -2  -7   1      196.19      188.95      2.95 o 
  -1  -7   1      197.09      212.89      3.14 o 
   0  -7   1      218.78      227.75      3.26 o 
   1  -7   1        5.34        6.02      0.75 o 
   2  -7   1      129.48      107.14      1.86 o 
   3  -7   1     1015.85     1008.68     13.21 o 
   4  -7   1      332.61      347.38      5.02 o 
   5  -7   1      130.11      121.32      4.59 o 
   6  -7   1      863.51      848.46     11.48 o 
   7  -7   1      189.41      201.19      3.34 o 
   8  -7   1      210.58      231.83      7.15 o 
   9  -7   1        0.68        1.12      1.51 o 
  10  -7   1      270.75      247.14      6.83 o 
  11  -7   1      114.44      108.78      6.58 o 
  12  -7   1       35.62       34.38      2.94 o 
  13  -7   1       37.15       36.37      3.73 o 
  14  -7   1        3.50        4.59      2.43 o 
 -11  -6   1       73.59       63.80      6.08 o 
 -10  -6   1       66.63       69.56      3.91 o 
  -9  -6   1       30.36       21.73      2.48 o 
  -8  -6   1        3.09        4.71      1.57 o 
  -7  -6   1      168.89      152.51      4.14 o 
  -6  -6   1      552.66      506.11      8.35 o 
  -5  -6   1      407.01      411.78      9.04 o 
  -4  -6   1      185.78      185.24      3.64 o 
  -3  -6   1       58.90       59.58      1.27 o 
  -2  -6   1      137.77      138.56      2.26 o 
  -1  -6   1        2.19        8.32      1.86 o 
   0  -6   1        5.89        8.21      0.53 o 
   1  -6   1     2507.18     2694.51     31.02 o 
   2  -6   1     1157.06     1146.87     13.51 o 
   3  -6   1       20.67       14.11      0.68 o 
   4  -6   1       23.95       34.61      1.06 o 
   5  -6   1     1158.53     1169.94     13.99 o 
   6  -6   1     1522.96     1529.92     20.05 o 
   7  -6   1     1248.09     1282.43     17.00 o 
   8  -6   1        4.97        7.82      0.94 o 
   9  -6   1       18.73       17.64      1.55 o 
  10  -6   1      163.61      154.02      5.70 o 
  11  -6   1      153.03      142.11      5.02 o 
  12  -6   1       22.99       14.47      6.17 o 
  13  -6   1        9.12        9.65      1.99 o 
  14  -6   1       46.41       45.39      3.55 o 
 -11  -5   1        9.81        5.87      2.30 o 
 -10  -5   1        0.76        0.67      1.95 o 
  -9  -5   1       28.10       32.33      2.71 o 
  -8  -5   1      229.66      231.73      6.62 o 
  -7  -5   1      734.86      693.54     11.67 o 
  -6  -5   1      555.06      594.35      8.33 o 
  -5  -5   1      452.06      448.03      6.39 o 
  -4  -5   1      277.39      302.69      3.71 o 
  -3  -5   1      343.16      376.64      4.22 o 
  -2  -5   1      435.17      423.08      5.36 o 
  -1  -5   1      381.97      381.68      8.74 o 
   0  -5   1      405.72      452.76      6.07 o 
   1  -5   1      622.19      617.04      8.06 o 
   2  -5   1      214.47      176.40      3.17 o 
   3  -5   1      347.30      347.31      4.81 o 
   4  -5   1       14.69       16.08      0.74 o 
   5  -5   1     5455.81     5648.84     65.34 o 
   6  -5   1     1054.48     1031.55     13.70 o 
   7  -5   1      142.38      145.84      2.98 o 
   8  -5   1      171.38      182.08      3.61 o 
   9  -5   1       11.08       13.54      1.73 o 
  10  -5   1      553.23      548.77     12.52 o 
  11  -5   1       19.56       22.54      2.27 o 
  12  -5   1       14.03       16.45      1.95 o 
  13  -5   1       78.66       75.21      3.38 o 
  14  -5   1       34.95       36.98      3.36 o 
 -12  -4   1      214.69      221.99     10.76 o 
 -11  -4   1       12.31       11.94      2.32 o 
 -10  -4   1        0.90       -1.75      1.75 o 
  -9  -4   1      115.81      114.13      4.37 o 
  -8  -4   1       96.35       92.37      3.77 o 
  -7  -4   1      993.04      943.35     14.25 o 
  -6  -4   1       40.26       28.27      1.36 o 
  -5  -4   1       34.01       34.56      1.11 o 
  -4  -4   1     1060.69     1031.55     12.29 o 
  -3  -4   1      221.85      213.77      2.69 o 
  -2  -4   1      987.01     1042.31     11.39 o 
  -1  -4   1      326.17      374.57      5.05 o 
   0  -4   1      304.53      319.57      4.32 o 
   1  -4   1      859.52      974.83     12.34 o 
   2  -4   1      585.03      642.62      9.25 o 
   3  -4   1       25.56       28.54      1.16 o 
   4  -4   1      338.18      350.39      4.42 o 
   5  -4   1     1737.09     1753.06     20.59 o 
   6  -4   1      623.75      608.25      9.30 o 
   7  -4   1       10.49        7.74      0.87 o 
   8  -4   1        7.27        4.73      0.79 o 
   9  -4   1      628.94      629.63     14.67 o 
  10  -4   1     1047.61      987.49     20.84 o 
  11  -4   1       71.08       75.18      2.95 o 
  12  -4   1       70.30       70.44      3.07 o 
  13  -4   1      116.43      112.80      4.79 o 
  14  -4   1       10.46        9.42      2.63 o 
 -12  -3   1       63.91       69.50      4.11 o 
 -11  -3   1       11.86       11.68      2.24 o 
 -10  -3   1       24.45       23.94      2.34 o 
  -9  -3   1      196.76      208.26      6.15 o 
  -8  -3   1      317.56      327.22      8.19 o 
  -7  -3   1        4.16        2.97      1.00 o 
  -6  -3   1       44.41       41.83      2.20 o 
  -5  -3   1     1182.51     1167.21     12.06 o 
  -4  -3   1     2168.71     2100.39     24.04 o 
  -3  -3   1     2542.07     2712.63     31.31 o 
  -2  -3   1      410.75      477.31      5.35 o 
  -1  -3   1     2059.25     2167.51     24.77 o 
   0  -3   1     1051.24     1144.76     14.35 o 
   1  -3   1     4040.12     4113.41     50.86 o 
   2  -3   1      162.58      179.06      2.80 o 
   3  -3   1       98.89       90.62      1.66 o 
   4  -3   1     4251.34     4286.91     49.60 o 
   5  -3   1      987.24      987.00     11.78 o 
   6  -3   1      175.97      157.14      4.46 o 
   7  -3   1      798.25      815.12     12.27 o 
   8  -3   1      584.39      600.66      8.51 o 
   9  -3   1      763.79      762.24     11.91 o 
  10  -3   1       61.23       49.50      2.33 o 
  11  -3   1       18.96       18.14      1.58 o 
  12  -3   1      219.27      217.39      9.60 o 
  13  -3   1       23.82       29.67      2.50 o 
  14  -3   1        1.97        1.10      2.37 o 
 -13  -2   1      234.58      228.84      9.09 o 
 -12  -2   1       14.65       14.55      4.64 o 
 -11  -2   1      140.30      150.46      5.43 o 
 -10  -2   1       63.25       54.07      3.05 o 
  -9  -2   1      115.45      118.36      3.42 o 
  -8  -2   1      665.38      648.23     14.07 o 
  -7  -2   1      276.75      290.22      6.90 o 
  -6  -2   1        1.26        1.75      0.43 o 
  -5  -2   1      734.16      716.95      8.13 o 
  -4  -2   1     1916.43     1953.15     21.17 o 
  -3  -2   1     4290.68     4663.46     44.14 o 
  -2  -2   1      769.22      709.51      8.36 o 
  -1  -2   1     4948.17     4712.79    102.04 o 
   0  -2   1      629.13      581.71     25.35 o 
   1  -2   1     1777.21     1591.22     61.86 o 
   2  -2   1      138.70      135.45      2.15 o 
   3  -2   1       92.79      114.19      1.74 o 
   4  -2   1     1150.51     1277.70     15.04 o 
   5  -2   1       10.12        7.30      0.73 o 
   6  -2   1       47.71       51.87      1.44 o 
   7  -2   1      258.82      254.98      4.24 o 
   8  -2   1      736.32      706.83      8.98 o 
   9  -2   1      635.76      623.23      9.85 o 
  10  -2   1        0.78       -1.04      1.04 o 
  11  -2   1       47.40       46.86      2.50 o 
  12  -2   1      259.58      261.63      6.57 o 
  13  -2   1       12.90        9.96      2.09 o 
  14  -2   1       20.60       22.08      3.06 o 
 -13  -1   1       74.51       79.87      4.41 o 
 -12  -1   1       12.69       13.68      2.39 o 
 -11  -1   1       78.23       79.53      3.14 o 
 -10  -1   1      432.41      433.64     16.79 o 
  -9  -1   1      131.41      153.96      3.35 o 
  -8  -1   1       38.96       38.27      1.54 o 
  -7  -1   1      399.42      376.22      5.14 o 
  -6  -1   1     1287.82     1307.35     16.91 o 
  -5  -1   1      234.95      214.31      2.97 o 
  -4  -1   1      112.05      142.13      2.04 o 
  -3  -1   1     1268.93     1296.46     14.05 o 
  -2  -1   1     5073.05     4889.07     55.24 o 
  -1  -1   1     3159.31     2200.29     66.26 o 
   1  -1   1      358.27      285.43      6.07 o 
   2  -1   1     6025.32     5959.06     96.08 o 
   3  -1   1     4573.82     4735.35     67.17 o 
   4  -1   1       39.94       33.69      1.05 o 
   5  -1   1      662.62      700.59      9.43 o 
   6  -1   1      711.34      705.91     10.89 o 
   7  -1   1      664.20      660.68      9.23 o 
   8  -1   1        2.69        3.28      0.79 o 
   9  -1   1       82.02       71.82      2.88 o 
  10  -1   1        7.20        8.24      1.46 o 
  11  -1   1      124.54      122.02      5.96 o 
  12  -1   1       42.04       43.60      3.22 o 
  13  -1   1       19.11       18.67      2.30 o 
 -14   0   1       74.38       76.94      4.44 o 
 -13   0   1        0.13       -1.36      2.11 o 
 -12   0   1      167.62      175.42      5.78 o 
 -11   0   1      222.46      217.90      5.23 o 
 -10   0   1      303.92      309.15      5.61 o 
  -9   0   1      102.77      115.63      4.21 o 
  -8   0   1      111.65      116.73      2.36 o 
  -7   0   1      101.06      104.76      1.88 o 
  -6   0   1     1024.05     1098.82     13.25 o 
  -5   0   1        2.67        1.34      0.31 o 
  -4   0   1     4794.54     5268.28     61.19 o 
  -3   0   1       41.72       31.93      0.61 o 
  -2   0   1      310.59      328.21     11.33 o 
   1   0   1       27.50       17.70      0.69 o 
   2   0   1      866.03      804.63     11.37 o 
   3   0   1      172.04      225.77      4.83 o 
   4   0   1       49.02       44.61      1.05 o 
   5   0   1        2.00        2.35      0.43 o 
   6   0   1      104.00      104.86      2.37 o 
   7   0   1      869.34      862.08     10.86 o 
   8   0   1        4.99        2.98      0.83 o 
   9   0   1       15.96       23.05      2.45 o 
  10   0   1       68.11       69.47      3.61 o 
  11   0   1      216.09      227.18      5.63 o 
  12   0   1       85.67       89.47      3.94 o 
  13   0   1       21.59       25.00      3.38 o 
 -14   1   1       16.20       10.56      3.15 o 
 -13   1   1        9.21        8.37      2.28 o 
 -12   1   1       60.86       64.30      2.88 o 
 -11   1   1      202.67      199.59      4.88 o 
 -10   1   1        8.04        9.92      1.04 o 
  -9   1   1       38.54       41.61      1.50 o 
  -8   1   1      972.22      968.86     11.12 o 
  -7   1   1      946.14      990.15     10.44 o 
  -6   1   1       89.71      114.53      1.73 o 
  -5   1   1        0.55        0.97      0.29 o 
  -4   1   1      658.45      727.18      8.69 o 
  -3   1   1     1033.81     1074.30     12.61 o 
  -2   1   1     4757.00     4305.11    123.70 o 
   0   1   1     4628.41     3415.10     69.61 o 
   1   1   1        4.51        5.13      0.43 o 
   2   1   1     1157.06     1126.52     14.18 o 
   3   1   1      342.51      332.11      4.17 o 
   4   1   1       71.02       51.59      1.70 o 
   5   1   1     2516.94     2712.60     31.84 o 
   6   1   1      471.75      468.60      6.17 o 
   7   1   1       28.20       26.43      1.11 o 
   8   1   1       75.38       91.09      3.89 o 
   9   1   1      169.25      156.59      5.14 o 
  10   1   1       26.09       27.77      2.63 o 
  11   1   1       13.23       12.07      2.32 o 
  12   1   1       11.80       13.24      2.08 o 
  13   1   1       69.59       72.47      4.38 o 
 -14   2   1       41.63       48.87      3.85 o 
 -13   2   1       35.74       36.15      5.32 o 
 -12   2   1       29.05       33.03      3.09 o 
 -11   2   1       19.53       24.18      1.52 o 
 -10   2   1        2.97        2.66      0.89 o 
  -9   2   1      642.14      632.22      8.18 o 
  -8   2   1      297.32      315.42      4.10 o 
  -7   2   1      489.32      482.73      6.19 o 
  -6   2   1      212.78      194.56      3.69 o 
  -5   2   1       45.81       51.21      1.10 o 
  -4   2   1      292.70      269.77      3.44 o 
  -3   2   1       28.33       37.37      0.97 o 
  -2   2   1      488.99      474.57     14.10 o 
  -1   2   1      306.41      314.10     11.09 o 
   0   2   1      436.17      465.76      7.34 o 
   1   2   1       30.00       21.17      0.94 o 
   2   2   1     2227.86     2558.48     29.34 o 
   3   2   1      164.81      222.86      3.33 o 
   4   2   1     1867.02     1941.91     24.85 o 
   5   2   1     1163.01     1159.05     14.02 o 
   6   2   1      519.19      514.10      6.68 o 
   7   2   1      183.37      208.44      4.55 o 
   8   2   1      438.96      423.76     10.10 o 
   9   2   1      228.69      199.09      6.05 o 
  10   2   1      150.21      152.83      5.48 o 
  11   2   1       15.54       18.38      2.60 o 
  12   2   1      103.30      114.69      4.21 o 
 -14   3   1        0.27        0.00      2.22 o 
 -13   3   1       33.14       33.33      3.49 o 
 -12   3   1       16.19       18.72      2.15 o 
 -11   3   1       55.76       52.10      2.16 o 
 -10   3   1       74.66       70.14      1.82 o 
  -9   3   1      946.21      933.23     14.80 o 
  -8   3   1      471.90      498.95     10.03 o 
  -7   3   1       47.98       55.99      1.19 o 
  -6   3   1     1007.78     1005.04     13.10 o 
  -5   3   1     2706.46     2769.66     35.01 o 
  -4   3   1     1514.06     1527.94     19.44 o 
  -3   3   1       66.21       61.63      1.24 o 
  -2   3   1      518.18      528.86      6.79 o 
  -1   3   1      270.56      289.38      3.53 o 
   0   3   1      679.83      706.84      9.04 o 
   1   3   1      676.50      715.88     10.22 o 
   2   3   1      824.41      884.35     10.49 o 
   3   3   1      646.00      605.85      8.18 o 
   4   3   1     2760.41     2790.34     35.50 o 
   5   3   1      251.63      247.41      3.96 o 
   6   3   1      136.68      133.49      2.66 o 
   7   3   1      247.06      257.67      5.53 o 
   8   3   1      321.59      308.24      8.08 o 
   9   3   1       22.87       20.44      2.33 o 
  10   3   1        5.74       10.12      2.31 o 
  11   3   1       65.20       63.86      5.40 o 
  12   3   1       34.23       30.65      3.29 o 
 -15   4   1        5.19        6.17      2.56 o 
 -14   4   1       84.71       94.80      4.59 o 
 -13   4   1       12.49       11.19      2.18 o 
 -12   4   1        1.31       -0.63      1.21 o 
 -11   4   1      127.80      130.24      3.45 o 
 -10   4   1      104.53      103.78      3.17 o 
  -9   4   1      168.30      179.57      4.20 o 
  -8   4   1       54.08       55.16      1.91 o 
  -7   4   1      217.94      215.39      3.12 o 
  -6   4   1     1962.59     2028.13     23.80 o 
  -5   4   1      701.27      608.07      9.34 o 
  -4   4   1        7.50        4.34      0.44 o 
  -3   4   1      615.40      621.64      8.81 o 
  -2   4   1        3.57        3.06      0.66 o 
  -1   4   1      215.81      204.91      2.66 o 
   0   4   1      504.69      589.48      7.10 o 
   1   4   1     2968.49     3121.09     35.83 o 
   2   4   1      154.99      173.54      2.53 o 
   3   4   1      147.00      138.12      4.19 o 
   4   4   1       19.88       20.77      1.07 o 
   5   4   1       65.94       74.28      1.93 o 
   6   4   1      458.20      435.15      7.55 o 
   7   4   1      310.02      310.49      6.57 o 
   8   4   1      362.70      325.08      8.60 o 
   9   4   1      161.98      184.35      6.20 o 
  10   4   1       97.61       94.34      4.51 o 
  11   4   1      269.55      277.27      8.45 o 
 -15   5   1       18.49       17.93      2.94 o 
 -14   5   1      113.89      120.26      5.10 o 
 -13   5   1        9.55        9.16      3.32 o 
 -12   5   1       17.37       14.11      1.60 o 
 -11   5   1      220.90      215.16      6.26 o 
 -10   5   1       94.06       90.19      3.13 o 
  -9   5   1      109.12      112.17      2.67 o 
  -8   5   1      126.05      124.48      2.40 o 
  -7   5   1      636.42      641.59      8.03 o 
  -6   5   1     2148.20     2205.76     25.88 o 
  -5   5   1      456.44      453.70      6.23 o 
  -4   5   1       15.60       17.98      0.71 o 
  -3   5   1     1447.76     1432.49     16.67 o 
  -2   5   1      921.66      898.81      9.85 o 
  -1   5   1     2925.59     2930.78     31.23 o 
   0   5   1      547.32      576.86      7.07 o 
   1   5   1      901.32      919.30     11.01 o 
   2   5   1      421.20      381.25      4.99 o 
   3   5   1      306.18      305.99      4.66 o 
   4   5   1        7.58        7.04      0.83 o 
   5   5   1        0.62        1.30      0.91 o 
   6   5   1      439.09      439.66      8.51 o 
   7   5   1      220.83      227.13      5.40 o 
   8   5   1       76.87       70.56      3.39 o 
   9   5   1       19.51       19.43      2.61 o 
  10   5   1       74.85       81.57      4.43 o 
  11   5   1       82.94       80.01      8.68 o 
 -15   6   1       68.42       76.01      4.47 o 
 -14   6   1       20.70       19.75      3.84 o 
 -13   6   1       63.51       64.54      3.72 o 
 -12   6   1      246.72      234.12     12.11 o 
 -11   6   1       44.69       44.82      2.86 o 
 -10   6   1       29.57       29.82      1.56 o 
  -9   6   1      204.52      208.34      3.99 o 
  -8   6   1       70.40       71.78      1.93 o 
  -7   6   1      307.99      317.42      4.80 o 
  -6   6   1      352.85      384.55      5.06 o 
  -5   6   1        5.05        6.13      0.60 o 
  -4   6   1       14.44       15.32      2.26 o 
  -3   6   1      172.82      152.01      2.30 o 
  -2   6   1      951.36      987.05     10.86 o 
  -1   6   1       21.29       22.71      0.69 o 
   0   6   1      422.32      444.68      5.68 o 
   1   6   1        5.23        7.73      0.63 o 
   2   6   1       90.18       84.55      1.91 o 
   3   6   1       60.75       67.51      2.84 o 
   4   6   1       54.89       46.75      1.83 o 
   5   6   1      737.89      701.39     12.55 o 
   6   6   1      102.35      100.27      3.37 o 
   7   6   1      216.28      217.59      5.38 o 
   8   6   1        4.98        4.03      1.64 o 
   9   6   1       65.54       57.09      3.64 o 
  10   6   1      282.07      299.75      8.94 o 
 -15   7   1       45.01       50.45      3.79 o 
 -14   7   1        0.46       -0.07      2.21 o 
 -13   7   1       49.26       54.83      9.77 o 
 -12   7   1      306.80      291.59      8.06 o 
 -11   7   1        1.40        1.26      1.83 o 
 -10   7   1      124.01      127.36      4.48 o 
  -9   7   1       49.23       55.45      1.90 o 
  -8   7   1      272.55      273.21      4.85 o 
  -7   7   1     1152.14     1189.08     15.88 o 
  -6   7   1       35.33       44.87      1.59 o 
  -5   7   1       42.51       41.43      1.38 o 
  -4   7   1      354.46      336.53      4.49 o 
  -3   7   1     1546.99     1572.29     17.10 o 
  -2   7   1      972.77      960.82     10.67 o 
  -1   7   1      115.08      112.23      2.01 o 
   0   7   1      775.96      734.00      9.99 o 
   1   7   1      637.55      656.13      9.10 o 
   2   7   1      333.35      344.46      5.68 o 
   3   7   1       75.24       74.45      2.30 o 
   4   7   1      462.65      451.64      8.72 o 
   5   7   1      249.19      228.37      5.30 o 
   6   7   1       21.84       21.74      2.26 o 
   7   7   1       11.59       13.95      1.91 o 
   8   7   1        5.19        2.68      1.77 o 
   9   7   1       16.37       11.68      2.64 o 
 -15   8   1        1.28        2.22      2.34 o 
 -14   8   1       16.92       12.30      2.98 o 
 -13   8   1       86.79       84.14      4.37 o 
 -12   8   1       91.20       88.56      4.15 o 
 -11   8   1        8.28        3.85      1.93 o 
 -10   8   1        4.11        4.05      1.69 o 
  -9   8   1      338.51      357.52      6.21 o 
  -8   8   1      181.32      181.88      3.64 o 
  -7   8   1      238.31      245.32      4.47 o 
  -6   8   1        1.87        2.93      0.81 o 
  -5   8   1       12.20       10.58      0.94 o 
  -4   8   1      273.12      277.98      4.34 o 
  -3   8   1      455.72      484.31      6.24 o 
  -2   8   1       23.31       26.71      1.20 o 
  -1   8   1       14.83        9.98      0.88 o 
   0   8   1      205.70      206.71      3.58 o 
   1   8   1       86.85       81.50      2.33 o 
   2   8   1       54.12       50.86      2.44 o 
   3   8   1      174.75      163.11      4.26 o 
   4   8   1      183.78      175.15      5.43 o 
   5   8   1       37.43       32.18      2.22 o 
   6   8   1        0.08       -0.33      1.47 o 
   7   8   1       38.53       32.58      2.45 o 
   8   8   1       54.71       57.21      3.41 o 
 -14   9   1       33.23       37.35      3.31 o 
 -13   9   1       79.18       87.87      4.33 o 
 -12   9   1       63.77       53.26      3.33 o 
 -11   9   1       52.36       51.88      3.24 o 
 -10   9   1      175.19      176.86      5.62 o 
  -9   9   1      143.14      136.70      4.68 o 
  -8   9   1      177.49      165.51      3.60 o 
  -7   9   1       57.24       59.52      2.89 o 
  -6   9   1       38.97       37.46      1.82 o 
  -5   9   1       66.06       59.22      2.22 o 
  -4   9   1       42.19       37.68      1.20 o 
  -3   9   1       30.52       32.64      1.28 o 
  -2   9   1      104.25      105.14      2.36 o 
  -1   9   1      194.39      195.90      4.70 o 
   0   9   1        1.41        1.63      0.99 o 
   1   9   1       27.05       22.15      1.72 o 
   2   9   1        0.45       -0.13      1.70 o 
   3   9   1      237.90      240.23      8.12 o 
   4   9   1       28.89       24.47      1.99 o 
   5   9   1        0.30        0.22      1.49 o 
   6   9   1        2.92        1.43      1.74 o 
   7   9   1        2.79        0.36      1.85 o 
 -14  10   1       32.26       37.96      3.39 o 
 -13  10   1       12.60       14.71      2.62 o 
 -12  10   1        5.50        5.15      2.11 o 
 -11  10   1       60.65       60.79      3.73 o 
 -10  10   1       81.26       85.15      3.89 o 
  -9  10   1       37.14       38.19      2.68 o 
  -8  10   1       22.74       23.31      2.19 o 
  -7  10   1       18.67       20.72      2.04 o 
  -6  10   1      115.17      120.46      3.40 o 
  -5  10   1      103.08      101.11      2.50 o 
  -4  10   1       74.95       78.45      1.98 o 
  -3  10   1        0.61       -0.10      0.88 o 
  -2  10   1        5.96        3.92      1.04 o 
  -1  10   1       53.80       46.94      2.89 o 
   0  10   1        0.23        1.04      1.30 o 
   1  10   1        5.37        2.60      1.38 o 
   2  10   1       24.05       20.59      3.17 o 
   3  10   1      138.54      126.08      3.94 o 
   4  10   1       23.54       21.67      2.12 o 
   5  10   1        4.26        5.76      1.80 o 
   6  10   1      120.59      115.19      4.22 o 
 -14  11   1       12.96       10.92      5.81 o 
 -13  11   1        2.19       -2.11      2.11 o 
 -12  11   1        2.65        1.30      2.00 o 
 -11  11   1       20.08       17.48      2.32 o 
 -10  11   1       42.78       39.09      4.98 o 
  -9  11   1       14.17        8.23      2.09 o 
  -8  11   1       49.31       47.02      3.86 o 
  -7  11   1       41.33       43.31      2.84 o 
  -6  11   1      191.33      192.79      4.51 o 
  -5  11   1        3.07        2.71      1.97 o 
  -4  11   1        5.03        6.15      1.41 o 
  -3  11   1       11.75        9.62      1.47 o 
  -2  11   1        1.50        0.60      1.34 o 
  -1  11   1        3.12        1.24      1.28 o 
   0  11   1        1.41        3.78      1.42 o 
   1  11   1        3.26        2.23      1.59 o 
   2  11   1       57.10       56.52      2.80 o 
   3  11   1        8.56       11.94      2.34 o 
   4  11   1       32.82       34.46      2.88 o 
   5  11   1       41.55       44.28      2.96 o 
 -13  12   1        4.60        2.80      2.41 o 
 -12  12   1        1.55        2.59      2.14 o 
 -11  12   1        8.20        8.43      3.22 o 
 -10  12   1       12.58       14.26      5.10 o 
  -9  12   1        0.16        1.95      1.99 o 
  -8  12   1       88.40      100.82      5.16 o 
  -7  12   1      146.32      153.20      8.73 o 
  -6  12   1       22.36       20.74      2.31 o 
  -5  12   1       18.12       16.70      2.17 o 
  -4  12   1        2.56        7.08      1.65 o 
  -3  12   1      104.98      112.87      4.81 o 
  -2  12   1       29.40       32.36      2.53 o 
  -1  12   1        3.54        5.75      1.72 o 
   0  12   1      152.76      139.79      4.29 o 
   1  12   1        2.08        2.79      1.65 o 
   2  12   1       12.60       11.96      1.96 o 
   3  12   1        0.49        1.02      1.80 o 
   4  12   1       14.79       13.48      2.30 o 
 -12  13   1        3.98        4.83      3.78 o 
 -11  13   1       25.79       23.90      4.39 o 
 -10  13   1        1.08       -0.38      1.58 o 
  -9  13   1       37.72       37.34      2.33 o 
  -8  13   1       55.83       56.49      3.55 o 
  -7  13   1        9.31        9.69      2.20 o 
  -6  13   1        8.47        2.88      2.10 o 
  -5  13   1        6.49        6.70      2.13 o 
  -4  13   1       90.24       88.27      3.47 o 
  -3  13   1       10.28        9.35      1.82 o 
  -2  13   1       14.03       12.35      1.86 o 
  -1  13   1       45.32       46.09      2.79 o 
   0  13   1       26.05       27.16      2.41 o 
   1  13   1        0.76       -1.02      1.70 o 
   2  13   1       10.59        8.66      2.06 o 
   3  13   1        0.81        0.11      1.89 o 
 -11  14   1        0.04       -1.57      4.23 o 
 -10  14   1        7.05        5.55      2.41 o 
  -9  14   1        7.91        7.93      2.46 o 
  -8  14   1       13.19       15.47      3.11 o 
  -7  14   1        7.16        3.76      2.56 o 
  -6  14   1        5.77        2.81      2.06 o 
  -5  14   1       77.66       75.25      4.07 o 
  -4  14   1       17.62       20.52      2.63 o 
  -3  14   1       11.88       12.14      2.13 o 
  -2  14   1        7.32       10.24      2.13 o 
  -1  14   1       38.12       36.88      2.73 o 
   0  14   1        4.86        5.53      2.00 o 
   1  14   1        2.54        1.72      1.97 o 
 -10  15   1        2.39        0.92      5.29 o 
  -9  15   1       16.78       21.06      2.95 o 
  -8  15   1        1.56       -1.13      2.21 o 
  -7  15   1        1.66       -0.02      2.21 o 
  -6  15   1       32.08       30.12      4.95 o 
  -5  15   1        8.59        6.62      2.39 o 
  -4  15   1        6.41        4.12      2.33 o 
  -3  15   1        0.02       -1.40      1.87 o 
  -2  15   1       10.10       11.71      2.27 o 
  -1  15   1       31.50       31.20      2.81 o 
  -6  16   1       22.71       28.91      3.22 o 
   2 -16   2       10.55       12.62      2.85 o 
   3 -16   2       31.77       28.64      3.08 o 
   4 -16   2        8.19        6.22      2.47 o 
   5 -16   2       13.88       10.54      2.67 o 
   6 -16   2       14.19       12.28      4.11 o 
   7 -16   2       13.57       16.70      3.16 o 
   8 -16   2        3.24        4.41      2.54 o 
  -1 -15   2        6.10        5.02      2.16 o 
   0 -15   2        1.95        0.05      2.59 o 
   1 -15   2        1.34        0.70      2.19 o 
   2 -15   2        1.60       -1.97      1.97 o 
   3 -15   2       29.18       32.20      6.27 o 
   4 -15   2        2.34        1.89      2.11 o 
   5 -15   2        5.87        6.11      2.47 o 
   6 -15   2       13.90       16.15      2.71 o 
   7 -15   2        0.63       -0.72      2.71 o 
   8 -15   2       14.76       13.28      2.72 o 
   9 -15   2        1.21       -2.11      2.11 o 
  10 -15   2        5.15        2.14      2.50 o 
  -3 -14   2       38.68       38.89      3.54 o 
  -2 -14   2       24.17       28.02      2.55 o 
  -1 -14   2        4.58        6.50      2.22 o 
   0 -14   2        0.25        0.48      1.76 o 
   1 -14   2        5.20        5.20      1.87 o 
   2 -14   2       11.04       10.00      3.20 o 
   3 -14   2       38.20       40.04      3.09 o 
   4 -14   2        3.04        0.36      2.24 o 
   5 -14   2       23.40       25.36      2.70 o 
   6 -14   2       65.73       68.99      3.82 o 
   7 -14   2        1.92        3.25      2.09 o 
   8 -14   2        8.55        7.67      2.34 o 
   9 -14   2       28.31       27.64      9.16 o 
  10 -14   2       16.63       17.14      2.66 o 
  11 -14   2       21.03       21.77      3.03 o 
  -4 -13   2      131.09      134.79      6.49 o 
  -3 -13   2       32.55       31.30      2.61 o 
  -2 -13   2        7.63        8.38      1.92 o 
  -1 -13   2        0.07       -0.22      1.61 o 
   0 -13   2       40.63       40.43      2.51 o 
   1 -13   2       42.70       44.26      2.56 o 
   2 -13   2       41.72       40.56      2.89 o 
   3 -13   2        0.16       -0.94      2.24 o 
   4 -13   2       12.84        9.64      2.05 o 
   5 -13   2       65.48       70.25      3.64 o 
   6 -13   2        9.57       11.41      2.40 o 
   7 -13   2       16.83       12.12      2.33 o 
   8 -13   2        0.59       -1.66      1.95 o 
   9 -13   2       23.19       25.50      2.80 o 
  10 -13   2       23.66       25.04      2.71 o 
  11 -13   2        2.14        3.50      2.36 o 
  12 -13   2        8.59        7.98      2.58 o 
  -5 -12   2       19.88       19.18      2.36 o 
  -4 -12   2       56.16       57.17      3.05 o 
  -3 -12   2       62.22       61.82      3.39 o 
  -2 -12   2        4.27        7.41      1.69 o 
  -1 -12   2       46.22       50.48      3.39 o 
   0 -12   2      136.20      129.98      4.00 o 
   1 -12   2       33.71       29.53      2.11 o 
   2 -12   2       13.30       11.95      1.66 o 
   3 -12   2       40.06       39.56      2.70 o 
   4 -12   2       10.54       11.10      1.81 o 
   5 -12   2       29.90       28.88      2.50 o 
   6 -12   2       71.17       68.18      3.49 o 
   7 -12   2        0.28        2.03      1.76 o 
   8 -12   2       46.08       46.32      3.66 o 
   9 -12   2       38.37       44.16      3.04 o 
  10 -12   2       15.31       19.02      2.61 o 
  11 -12   2       33.34       31.66      3.25 o 
  12 -12   2       23.57       26.59      3.07 o 
  13 -12   2       20.44       22.12      3.05 o 
  -7 -11   2        3.16        1.09      1.99 o 
  -6 -11   2       19.82       18.80      2.35 o 
  -5 -11   2      168.93      169.82      4.92 o 
  -4 -11   2        5.93        0.77      1.59 o 
  -3 -11   2        2.15        1.91      1.48 o 
  -2 -11   2       72.33       71.10      3.30 o 
  -1 -11   2      625.83      593.65     11.10 o 
   0 -11   2      115.95      111.60      3.05 o 
   1 -11   2        1.18       -1.05      1.07 o 
   2 -11   2      316.40      294.12      5.47 o 
   3 -11   2       26.50       30.53      1.92 o 
   4 -11   2        5.82        5.59      1.42 o 
   5 -11   2       94.26       95.50      3.11 o 
   6 -11   2      312.50      302.01      6.52 o 
   7 -11   2        3.47        1.46      1.55 o 
   8 -11   2       57.71       55.75      3.15 o 
   9 -11   2        6.53        4.63      2.43 o 
  10 -11   2        7.52        2.41      2.03 o 
  11 -11   2       53.91       52.33      3.47 o 
  12 -11   2       66.04       67.22      3.90 o 
  13 -11   2        1.22        0.31      2.83 o 
  -8 -10   2        0.21       -0.61      1.87 o 
  -7 -10   2        1.53       -1.72      1.72 o 
  -6 -10   2       41.84       43.73      2.69 o 
  -5 -10   2       18.77       18.93      1.97 o 
  -4 -10   2       34.97       36.75      2.21 o 
  -3 -10   2       19.21       20.78      1.82 o 
  -2 -10   2      416.49      387.54      7.49 o 
  -1 -10   2      174.84      180.66      5.08 o 
   0 -10   2       70.51       79.31      3.10 o 
   1 -10   2       13.40       13.46      1.71 o 
   2 -10   2        7.44        8.08      1.10 o 
   3 -10   2       35.18       36.17      1.86 o 
   4 -10   2      399.77      407.29      7.92 o 
   5 -10   2        8.18        7.56      1.34 o 
   6 -10   2       58.51       64.24      2.56 o 
   7 -10   2       81.61       80.21      2.88 o 
   8 -10   2       13.41        7.58      4.20 o 
   9 -10   2        6.26        4.05      1.66 o 
  10 -10   2       36.20       37.05      2.88 o 
  11 -10   2      149.47      144.41      5.23 o 
  12 -10   2       17.45       18.27      2.60 o 
  13 -10   2        0.31       -2.07      2.07 o 
  -9  -9   2       13.36       16.37      3.91 o 
  -8  -9   2       27.61       30.19      3.29 o 
  -7  -9   2      267.53      280.68      6.62 o 
  -6  -9   2       16.55       12.55      1.83 o 
  -5  -9   2       19.08       21.55      1.85 o 
  -4  -9   2       14.24       16.76      2.78 o 
  -3  -9   2      108.99      101.60      2.80 o 
  -2  -9   2     1003.82      951.49     14.39 o 
  -1  -9   2       31.88       32.90      1.52 o 
   0  -9   2       21.36       22.22      1.30 o 
   1  -9   2      532.59      509.81      8.13 o 
   2  -9   2      325.60      356.20      5.33 o 
   3  -9   2     1302.76     1272.93     21.48 o 
   4  -9   2        4.52        2.59      1.08 o 
   5  -9   2      641.53      610.78     11.02 o 
   6  -9   2      174.41      172.80      4.27 o 
   7  -9   2       35.39       36.88      1.96 o 
   8  -9   2       14.76       14.22      1.52 o 
   9  -9   2       42.25       33.42      2.44 o 
  10  -9   2       79.93       78.65      5.61 o 
  11  -9   2       85.24       80.53      9.29 o 
  12  -9   2        1.03        0.70      2.08 o 
  13  -9   2        9.20       11.15      2.44 o 
  14  -9   2       50.15       55.64      5.94 o 
  -9  -8   2        5.26        7.18      2.19 o 
  -8  -8   2       97.67       97.77      3.69 o 
  -7  -8   2      124.82      118.21      3.85 o 
  -6  -8   2       96.55       88.50      3.26 o 
  -5  -8   2        3.28        3.69      1.12 o 
  -4  -8   2       48.08       50.02      1.94 o 
  -3  -8   2      504.94      507.00      8.23 o 
  -2  -8   2      807.60      810.04     12.28 o 
  -1  -8   2       85.09       74.32      1.83 o 
   0  -8   2      156.58      150.95      2.84 o 
   1  -8   2      726.25      733.25      9.83 o 
   2  -8   2     1372.33     1355.51     19.50 o 
   3  -8   2      280.07      280.49      4.78 o 
   4  -8   2       68.24       69.18      1.93 o 
   5  -8   2      544.86      552.66      8.57 o 
   6  -8   2      278.33      284.82      4.88 o 
   7  -8   2       12.16       13.57      1.37 o 
   8  -8   2       64.62       65.67      2.70 o 
   9  -8   2      102.44      108.49      4.03 o 
  10  -8   2       99.33      106.28      4.11 o 
  11  -8   2        3.42        1.80      1.86 o 
  12  -8   2       67.02       65.20      7.00 o 
  13  -8   2       27.48       27.86      3.03 o 
  14  -8   2       56.20       56.58      3.93 o 
 -10  -7   2       44.95       46.50      3.50 o 
  -9  -7   2      129.49      122.28      5.84 o 
  -8  -7   2      326.71      315.95      8.56 o 
  -7  -7   2      119.90      111.33      3.57 o 
  -6  -7   2        8.61        8.47      1.19 o 
  -5  -7   2      363.05      347.53      6.11 o 
  -4  -7   2      126.29      121.21      2.84 o 
  -3  -7   2     1169.79     1171.73     14.14 o 
  -2  -7   2       51.84       47.29      1.75 o 
  -1  -7   2      256.04      253.65      3.89 o 
   0  -7   2     1367.95     1387.26     17.75 o 
   1  -7   2      324.41      339.22      4.87 o 
   2  -7   2      254.99      221.50      3.80 o 
   3  -7   2      326.64      352.65      5.62 o 
   4  -7   2     1437.35     1388.99     19.87 o 
   5  -7   2      128.02      121.50      2.51 o 
   6  -7   2      328.32      322.60      5.41 o 
   7  -7   2        4.33        2.71      1.28 o 
   8  -7   2      147.41      132.24      3.58 o 
   9  -7   2      254.23      245.00      5.52 o 
  10  -7   2        8.18       10.07      1.98 o 
  11  -7   2        9.11        7.06      2.11 o 
  12  -7   2       15.63       14.80      2.47 o 
  13  -7   2       28.40       31.65      3.09 o 
  14  -7   2       48.40       44.45      3.61 o 
 -11  -6   2        2.06        4.43      3.17 o 
 -10  -6   2       24.53       25.87      2.74 o 
  -9  -6   2       83.42       77.38      6.90 o 
  -8  -6   2      250.07      253.44      7.15 o 
  -7  -6   2       76.69       70.32      2.34 o 
  -6  -6   2      126.15      136.30      3.19 o 
  -5  -6   2     1250.85     1226.40     18.01 o 
  -4  -6   2      526.92      543.24      6.37 o 
  -3  -6   2     1061.66     1027.89     14.52 o 
  -2  -6   2      580.48      595.08      9.76 o 
  -1  -6   2      620.09      604.60      7.41 o 
   0  -6   2     1118.68     1151.34     13.55 o 
   1  -6   2        8.34        7.65      0.49 o 
   2  -6   2      109.36      118.18      2.26 o 
   3  -6   2      121.25      113.28      2.21 o 
   4  -6   2      387.93      358.38      7.42 o 
   5  -6   2      217.61      209.88      3.71 o 
   6  -6   2      146.31      141.74      2.85 o 
   7  -6   2       27.78       34.68      1.64 o 
   8  -6   2      879.91      869.78     15.23 o 
   9  -6   2       39.65       41.08      2.58 o 
  10  -6   2       24.83       22.66      2.12 o 
  11  -6   2      137.98      149.91      7.08 o 
  12  -6   2       15.26       13.25      8.56 o 
  13  -6   2       23.96       24.75      2.42 o 
  14  -6   2        0.02       -2.09      2.09 o 
 -12  -5   2       22.08       13.25      4.17 o 
 -11  -5   2       58.08       56.60      5.52 o 
 -10  -5   2      116.08      109.90      4.62 o 
  -9  -5   2      250.89      233.31      7.07 o 
  -8  -5   2      172.71      166.32      4.31 o 
  -7  -5   2        1.83        1.27      0.82 o 
  -6  -5   2      827.40      813.46     10.99 o 
  -5  -5   2      362.56      386.65      5.09 o 
  -4  -5   2      482.57      522.47      5.43 o 
  -3  -5   2        8.22        9.38      0.47 o 
  -2  -5   2        8.00       13.71      0.53 o 
  -1  -5   2     1377.50     1483.85     17.28 o 
   0  -5   2     2307.63     2539.94     29.18 o 
   1  -5   2      115.97       92.04      1.46 o 
   2  -5   2       12.19       19.85      0.67 o 
   3  -5   2      146.83      107.83      2.05 o 
   4  -5   2      993.57     1030.31     14.77 o 
   5  -5   2      165.31      154.09      2.87 o 
   6  -5   2        9.46       13.12      0.91 o 
   7  -5   2     1068.58     1014.35     13.44 o 
   8  -5   2       11.14       12.38      1.36 o 
   9  -5   2      324.97      301.82      7.58 o 
  10  -5   2       16.15       16.85      2.05 o 
  11  -5   2       19.77       18.06      2.35 o 
  12  -5   2      135.70      138.75      4.38 o 
  13  -5   2       14.66       14.14      2.12 o 
  14  -5   2       14.74       18.98      2.89 o 
 -12  -4   2        4.06        4.83      2.47 o 
 -11  -4   2      134.38      133.84      5.07 o 
 -10  -4   2      177.73      186.63      5.91 o 
  -9  -4   2       57.96       52.72      3.07 o 
  -8  -4   2      120.07      116.71      2.99 o 
  -7  -4   2      348.42      365.50      6.17 o 
  -6  -4   2      255.92      252.97      3.63 o 
  -5  -4   2      316.14      321.61      3.54 o 
  -4  -4   2      357.20      359.10      3.83 o 
  -3  -4   2     1594.73     1628.97     15.73 o 
  -2  -4   2     2781.77     2780.76     27.97 o 
  -1  -4   2     5034.65     5290.41     59.97 o 
   0  -4   2       27.11       38.99      1.05 o 
   1  -4   2      133.64      129.80      2.17 o 
   2  -4   2       48.28       59.85      1.11 o 
   3  -4   2     1897.74     2006.40     26.20 o 
   4  -4   2      376.57      387.77      5.92 o 
   5  -4   2       52.95       52.86      1.47 o 
   6  -4   2      553.85      523.03      7.99 o 
   7  -4   2        4.70        2.81      0.55 o 
   8  -4   2       20.91       19.43      1.58 o 
   9  -4   2       28.30       31.30      1.90 o 
  10  -4   2      348.34      337.77      8.59 o 
  11  -4   2      144.67      140.76      4.22 o 
  12  -4   2        3.25        0.52      1.72 o 
  13  -4   2       44.40       51.70      3.10 o 
  14  -4   2       59.31       56.11      3.99 o 
 -13  -3   2       14.12       14.67      2.77 o 
 -12  -3   2        4.80        3.86      3.73 o 
 -11  -3   2      233.50      242.11      5.70 o 
 -10  -3   2      233.58      254.39      5.69 o 
  -9  -3   2      104.62      103.70      3.94 o 
  -8  -3   2       19.87       21.80      1.26 o 
  -7  -3   2      160.88      141.48      2.94 o 
  -6  -3   2       92.56      105.57      1.75 o 
  -5  -3   2      931.36      927.35      9.17 o 
  -4  -3   2      500.05      507.40      4.88 o 
  -3  -3   2     1051.03     1062.11     10.90 o 
  -2  -3   2     8536.22     8408.85     85.22 o 
  -1  -3   2     2625.01     2744.01     27.44 o 
   0  -3   2      121.47      123.24      1.41 o 
   1  -3   2     3483.71     3482.38     40.30 o 
   2  -3   2     3172.29     3189.81     41.16 o 
   3  -3   2      843.39      881.90     11.34 o 
   4  -3   2      220.40      210.54      3.06 o 
   5  -3   2      383.34      358.23      5.01 o 
   6  -3   2      314.35      324.04      5.06 o 
   7  -3   2      331.95      320.03      4.74 o 
   8  -3   2      435.17      417.86      6.95 o 
   9  -3   2      164.53      172.08      4.33 o 
  10  -3   2      214.73      217.49      6.88 o 
  11  -3   2      235.65      238.17      5.73 o 
  12  -3   2        7.32        7.63      1.84 o 
  13  -3   2       33.91       38.33      2.66 o 
  14  -3   2        6.24        7.04      2.87 o 
 -13  -2   2       28.77       29.10      3.12 o 
 -12  -2   2        1.08       -0.48      1.49 o 
 -11  -2   2      220.34      226.04      5.41 o 
 -10  -2   2        1.94       -0.83      2.15 o 
  -9  -2   2       20.97       15.28      1.22 o 
  -8  -2   2       37.48       49.50      1.74 o 
  -7  -2   2      105.62      101.00      2.33 o 
  -6  -2   2      309.93      304.34      3.85 o 
  -5  -2   2      245.39      215.63      2.80 o 
  -4  -2   2     4395.04     4364.90     44.09 o 
  -3  -2   2     1679.38     1577.71     15.30 o 
  -2  -2   2      228.58      238.39      2.61 o 
  -1  -2   2      161.71      182.54      1.68 o 
   0  -2   2     7145.66     6484.48    260.09 o 
   1  -2   2     1279.66     1209.06     36.69 o 
   2  -2   2       11.39       12.94      0.94 o 
   3  -2   2      140.63      164.55      3.74 o 
   4  -2   2       19.63       13.76      0.75 o 
   5  -2   2       51.77       52.81      1.33 o 
   6  -2   2        2.61        1.44      0.53 o 
   7  -2   2     1409.24     1412.41     18.70 o 
   8  -2   2        1.44        0.71      0.79 o 
   9  -2   2      498.14      475.96      7.94 o 
  10  -2   2       16.82       13.91      1.73 o 
  11  -2   2        5.50        2.60      1.54 o 
  12  -2   2      265.30      263.86      6.40 o 
  13  -2   2       36.32       37.33      2.77 o 
 -14  -1   2        7.12        6.29      2.53 o 
 -13  -1   2      164.96      183.49      5.17 o 
 -12  -1   2      168.74      161.66     10.42 o 
 -11  -1   2       78.82       80.27      3.00 o 
 -10  -1   2        9.50        8.75      1.19 o 
  -9  -1   2       64.02       80.21      2.29 o 
  -8  -1   2      449.67      412.64      6.82 o 
  -7  -1   2       40.86       47.02      1.15 o 
  -6  -1   2       97.45      104.59      1.65 o 
  -5  -1   2       20.54       18.47      0.59 o 
  -4  -1   2       89.89       98.83      1.32 o 
  -3  -1   2       30.82       40.65      0.80 o 
  -2  -1   2      192.81      201.08      1.98 o 
  -1  -1   2     3199.75     2864.66     75.25 o 
   1  -1   2     6886.48     6130.34    245.91 o 
   2  -1   2     1502.70     1453.90     20.74 o 
   3  -1   2      513.00      504.71      7.50 o 
   4  -1   2     2423.54     2504.20     48.58 o 
   5  -1   2      797.25      745.82     11.14 o 
   6  -1   2      242.61      250.77      6.00 o 
   7  -1   2        4.12        6.75      0.81 o 
   8  -1   2      191.57      193.88      3.96 o 
   9  -1   2       71.23       75.39      3.45 o 
  10  -1   2       87.77       78.91      3.02 o 
  11  -1   2       42.86       42.76      2.56 o 
  12  -1   2       41.65       46.86      4.71 o 
  13  -1   2       91.78       98.33      3.98 o 
 -14   0   2       11.81       15.83      3.40 o 
 -13   0   2       31.61       34.33      3.12 o 
 -12   0   2      120.37      111.12      4.62 o 
 -11   0   2        6.33        6.35      1.51 o 
 -10   0   2       44.40       47.56      2.58 o 
  -9   0   2      110.11      130.05      4.50 o 
  -8   0   2      970.39      922.28     11.41 o 
  -7   0   2       19.77       17.21      0.68 o 
  -6   0   2      816.52      874.83      9.19 o 
  -5   0   2     1607.16     1640.41     15.85 o 
  -4   0   2      448.89      490.38      4.91 o 
  -3   0   2       45.45       48.81      1.00 o 
  -2   0   2       39.71       58.97      2.47 o 
   0   0   2     2472.35     1444.33    170.85 o 
   1   0   2     2285.55     2203.08     34.90 o 
   2   0   2      123.80      125.48      2.59 o 
   3   0   2     2053.23     2053.52     25.64 o 
   4   0   2     1715.31     1632.02     20.59 o 
   5   0   2     1197.42     1245.33     17.96 o 
   6   0   2     1031.32     1053.09     12.84 o 
   7   0   2      199.80      181.22      3.83 o 
   8   0   2      118.62      139.05      3.67 o 
   9   0   2        1.39        1.00      1.52 o 
  10   0   2      135.84      136.87      5.04 o 
  11   0   2      196.72      184.13      5.05 o 
  12   0   2      117.68      121.30      4.21 o 
  13   0   2        2.22        5.23      2.05 o 
 -14   1   2      118.75      119.71      5.18 o 
 -13   1   2      105.14       98.99      4.50 o 
 -12   1   2       64.78       55.88      3.23 o 
 -11   1   2      125.77      114.56      4.15 o 
 -10   1   2      134.68      145.10      2.90 o 
  -9   1   2      406.28      407.44      6.05 o 
  -8   1   2       83.67       85.88      1.77 o 
  -7   1   2      705.51      777.96      7.86 o 
  -6   1   2      302.95      272.34      2.99 o 
  -5   1   2       66.32       44.73      0.84 o 
  -4   1   2      503.88      471.47      5.04 o 
  -3   1   2      127.09      135.19      1.56 o 
  -2   1   2     1840.67     1793.00     37.06 o 
  -1   1   2     7452.63     5963.41    162.89 o 
   0   1   2      556.89      577.16      8.63 o 
   1   1   2      272.45      281.12      2.99 o 
   2   1   2     4411.97     4511.21     47.50 o 
   3   1   2     2721.29     2692.10     33.55 o 
   4   1   2     1605.57     1711.40     21.63 o 
   5   1   2        9.94       12.67      0.86 o 
   6   1   2      870.35      847.30     10.52 o 
   7   1   2      297.62      306.19      5.55 o 
   8   1   2       66.30       65.39      2.64 o 
   9   1   2        0.07       -0.06      1.68 o 
  10   1   2       35.90       35.61      2.90 o 
  11   1   2      128.89      125.63      5.13 o 
  12   1   2      119.83      121.96      8.26 o 
 -14   2   2       34.17       36.47      5.97 o 
 -13   2   2       75.48       78.77      4.10 o 
 -12   2   2        6.87        3.71      2.08 o 
 -11   2   2       28.60       27.82      1.41 o 
 -10   2   2      227.05      239.81      4.07 o 
  -9   2   2      712.77      706.17      9.00 o 
  -8   2   2      325.53      331.03      3.93 o 
  -7   2   2     3503.28     3545.39     36.22 o 
  -6   2   2     2181.51     2045.41     21.05 o 
  -5   2   2     3476.63     3639.64     42.15 o 
  -4   2   2     1012.20     1029.13     13.19 o 
  -3   2   2     3010.93     3176.78     36.86 o 
  -2   2   2    56199.66    48280.25   1297.15 o 
  -1   2   2     5605.20     5761.31     54.12 o 
   0   2   2       52.87       63.97      0.92 o 
   1   2   2     1158.95     1157.49     13.45 o 
   2   2   2      790.10      762.28      9.84 o 
   3   2   2     3852.54     4104.92     57.13 o 
   4   2   2      248.34      264.84      5.06 o 
   5   2   2      637.60      633.55      8.74 o 
   6   2   2      334.77      362.80      6.15 o 
   7   2   2      373.65      384.96     10.28 o 
   8   2   2       12.93       13.14      1.95 o 
   9   2   2      372.77      366.55      9.42 o 
  10   2   2       73.07       67.12      4.34 o 
  11   2   2       52.95       54.40      3.61 o 
  12   2   2       19.98       23.57      3.04 o 
 -15   3   2       72.24       86.83      4.68 o 
 -14   3   2       38.42       32.69      3.08 o 
 -13   3   2        4.97        2.14      1.99 o 
 -12   3   2       26.37       29.66      3.69 o 
 -11   3   2      174.88      178.18      3.43 o 
 -10   3   2      216.84      210.22      3.71 o 
  -9   3   2        2.26        1.78      0.69 o 
  -8   3   2      178.59      177.38      3.00 o 
  -7   3   2      402.27      376.24      4.94 o 
  -6   3   2      318.16      329.31      4.29 o 
  -5   3   2       17.16       18.57      0.63 o 
  -4   3   2      257.27      219.48      3.13 o 
  -3   3   2     1740.86     1747.86     21.78 o 
  -2   3   2     1583.46     1609.30     17.20 o 
  -1   3   2      624.61      677.06      6.62 o 
   0   3   2       39.69       39.75      0.68 o 
   1   3   2       12.01       11.27      0.47 o 
   2   3   2      117.77      122.01      2.10 o 
   3   3   2      197.30      221.15      3.85 o 
   4   3   2      130.08      153.55      2.73 o 
   5   3   2      409.89      413.70      6.10 o 
   6   3   2      112.73      119.86      4.70 o 
   7   3   2      161.96      149.87      3.51 o 
   8   3   2        4.42        2.34      2.34 o 
   9   3   2       69.33       62.82      3.56 o 
  10   3   2       97.16       98.91      4.61 o 
  11   3   2       32.24       28.20      3.12 o 
 -15   4   2       34.49       35.98      3.31 o 
 -14   4   2        6.10        2.36      2.22 o 
 -13   4   2        3.38        2.41      1.93 o 
 -12   4   2       66.64       68.73      3.24 o 
 -11   4   2      192.05      190.69      3.61 o 
 -10   4   2      234.58      231.07      4.53 o 
  -9   4   2      140.96      145.84      2.80 o 
  -8   4   2      499.55      502.15      7.06 o 
  -7   4   2      739.58      760.63     10.17 o 
  -6   4   2        7.89        9.48      0.78 o 
  -5   4   2     1487.14     1492.86     17.58 o 
  -4   4   2     4023.58     4129.80     51.83 o 
  -3   4   2     7191.78     7343.62     77.63 o 
  -2   4   2      581.46      579.30      6.43 o 
  -1   4   2      198.28      224.61      2.92 o 
   0   4   2     1392.19     1398.44     15.14 o 
   1   4   2     2135.74     2174.00     25.25 o 
   2   4   2      614.94      607.03      8.15 o 
   3   4   2      151.85      155.64      3.93 o 
   4   4   2      495.56      484.50      6.96 o 
   5   4   2       80.51       99.61      2.55 o 
   6   4   2      263.53      272.88      5.13 o 
   7   4   2        7.50        5.78      1.45 o 
   8   4   2      259.22      245.63      7.23 o 
   9   4   2       45.95       46.04      3.30 o 
  10   4   2       26.50       25.84      3.00 o 
  11   4   2       24.44       26.37      4.64 o 
 -15   5   2       30.29       34.19      3.28 o 
 -14   5   2       42.92       40.81      3.20 o 
 -13   5   2       65.76       64.41      3.70 o 
 -12   5   2      191.18      186.91      4.92 o 
 -11   5   2       42.14       40.61      1.87 o 
 -10   5   2      109.65      109.44      2.45 o 
  -9   5   2      113.91      119.51      2.71 o 
  -8   5   2       50.52       51.59      1.65 o 
  -7   5   2       70.35       58.81      1.48 o 
  -6   5   2      220.27      234.79      3.57 o 
  -5   5   2        4.22        5.20      0.51 o 
  -4   5   2      243.65      248.24      3.59 o 
  -3   5   2     3527.25     3637.58     41.41 o 
  -2   5   2       63.93       64.94      1.21 o 
  -1   5   2      172.15      174.79      2.46 o 
   0   5   2     2358.34     2408.05     25.88 o 
   1   5   2      474.24      419.82      5.37 o 
   2   5   2       34.46       29.50      1.73 o 
   3   5   2      357.14      370.69      5.52 o 
   4   5   2       53.21       48.67      1.85 o 
   5   5   2        4.86        8.68      1.22 o 
   6   5   2        2.93       -0.71      1.66 o 
   7   5   2        0.73       -0.11      1.42 o 
   8   5   2      185.76      178.21      4.94 o 
   9   5   2       56.86       63.69      6.25 o 
  10   5   2        0.32        1.26      2.31 o 
 -15   6   2        1.25        1.32      4.95 o 
 -14   6   2       40.25       43.28      5.16 o 
 -13   6   2      131.99      138.69      5.25 o 
 -12   6   2       33.98       34.24      6.44 o 
 -11   6   2       65.51       60.68      2.61 o 
 -10   6   2       64.90       64.72      3.38 o 
  -9   6   2      200.53      199.81      3.89 o 
  -8   6   2      181.65      181.21      4.41 o 
  -7   6   2       18.07       18.35      0.88 o 
  -6   6   2      317.19      342.82      5.52 o 
  -5   6   2      999.53     1017.40     14.71 o 
  -4   6   2      319.97      312.20      4.08 o 
  -3   6   2       50.05       48.24      1.12 o 
  -2   6   2      498.82      530.32      6.53 o 
  -1   6   2     3607.19     3678.03     41.98 o 
   0   6   2     1377.84     1386.66     16.41 o 
   1   6   2        0.06        0.38      0.52 o 
   2   6   2      303.79      301.85      4.71 o 
   3   6   2        8.47       10.94      1.90 o 
   4   6   2      260.89      274.65      6.01 o 
   5   6   2        3.17        2.96      1.50 o 
   6   6   2        4.12        5.38      1.49 o 
   7   6   2      191.63      182.45      4.94 o 
   8   6   2       12.18        9.80      1.98 o 
   9   6   2       12.42        9.60      3.52 o 
 -15   7   2       61.89       63.26      3.99 o 
 -14   7   2       32.09       34.67      3.06 o 
 -13   7   2       67.33       71.19      3.80 o 
 -12   7   2       52.45       50.66      4.70 o 
 -11   7   2       53.43       45.93      2.91 o 
 -10   7   2      339.79      341.90     11.01 o 
  -9   7   2      176.24      180.18      3.67 o 
  -8   7   2       17.90       18.89      1.17 o 
  -7   7   2       26.01       24.32      1.20 o 
  -6   7   2       80.94       92.69      2.48 o 
  -5   7   2        2.24        1.98      0.65 o 
  -4   7   2       80.46       87.36      1.64 o 
  -3   7   2      115.52      104.80      2.04 o 
  -2   7   2      760.21      803.08      9.70 o 
  -1   7   2      263.35      274.47      4.66 o 
   0   7   2      292.60      284.05      7.05 o 
   1   7   2      569.90      557.18      7.85 o 
   2   7   2       88.14       89.21      2.53 o 
   3   7   2      322.70      310.10      5.65 o 
   4   7   2       12.35       14.22      2.10 o 
   5   7   2      103.66       94.70      4.23 o 
   6   7   2       44.02       55.64      2.68 o 
   7   7   2       65.19       63.70      4.80 o 
   8   7   2       15.25       16.46      2.25 o 
   9   7   2        0.44        1.35      2.35 o 
 -15   8   2       21.19       22.83      3.13 o 
 -14   8   2       25.56       27.49      2.96 o 
 -13   8   2        8.48       12.42      2.41 o 
 -12   8   2        4.93        4.84      2.05 o 
 -11   8   2        9.19        6.22      2.01 o 
 -10   8   2      463.69      471.41      9.16 o 
  -9   8   2        1.69        0.71      0.92 o 
  -8   8   2        9.81       10.04      1.11 o 
  -7   8   2      568.19      557.35     10.15 o 
  -6   8   2        9.38        9.40      1.49 o 
  -5   8   2       12.70       11.33      0.82 o 
  -4   8   2       84.53       90.25      1.94 o 
  -3   8   2      285.74      301.57      4.55 o 
  -2   8   2       51.53       43.92      2.09 o 
  -1   8   2      104.90      105.81      2.55 o 
   0   8   2       25.92       25.96      1.15 o 
   1   8   2       36.26       36.03      1.59 o 
   2   8   2      257.37      265.86      5.08 o 
   3   8   2      311.05      300.60      6.44 o 
   4   8   2       20.76       19.68      2.26 o 
   5   8   2       41.38       39.93      3.53 o 
   6   8   2       43.36       43.36      2.59 o 
   7   8   2       33.86       34.37      3.38 o 
   8   8   2        4.51        3.33      2.45 o 
 -15   9   2        1.41        5.45      2.53 o 
 -14   9   2       23.18       25.00      2.98 o 
 -13   9   2        6.41        8.65      2.71 o 
 -12   9   2        3.02        5.54      2.19 o 
 -11   9   2      153.79      153.42      5.23 o 
 -10   9   2        2.21        3.07      1.85 o 
  -9   9   2        2.42        1.28      1.03 o 
  -8   9   2       75.73       76.48      2.32 o 
  -7   9   2       99.47      104.15      3.07 o 
  -6   9   2       16.97       19.21      1.16 o 
  -5   9   2        0.06       -0.02      0.72 o 
  -4   9   2      131.78      128.50      2.68 o 
  -3   9   2       77.15       82.95      2.10 o 
  -2   9   2       21.19       19.88      1.49 o 
  -1   9   2       19.41       19.30      1.30 o 
   0   9   2      372.02      354.23      6.25 o 
   1   9   2      235.69      231.95      6.50 o 
   2   9   2      221.30      208.42      5.59 o 
   3   9   2        0.77        1.16      1.46 o 
   4   9   2      201.29      193.70      5.16 o 
   5   9   2      105.38      104.58      3.83 o 
   6   9   2       74.40       74.93      4.62 o 
   7   9   2       54.50       57.18      3.22 o 
 -14  10   2        6.63        3.98      2.51 o 
 -13  10   2       17.77       16.41      2.62 o 
 -12  10   2       41.69       47.01      3.22 o 
 -11  10   2       10.61       10.51      3.31 o 
 -10  10   2        1.97        2.32      3.11 o 
  -9  10   2       21.59       18.23      2.08 o 
  -8  10   2      241.26      231.12      5.30 o 
  -7  10   2      149.61      144.15      3.28 o 
  -6  10   2        0.61        0.07      0.92 o 
  -5  10   2       63.67       60.14      1.87 o 
  -4  10   2      424.72      411.84      7.20 o 
  -3  10   2      121.09      108.91      2.84 o 
  -2  10   2        0.87        0.62      1.02 o 
  -1  10   2      137.50      130.73      3.23 o 
   0  10   2       39.64       37.90      2.19 o 
   1  10   2      171.82      155.14      4.29 o 
   2  10   2       67.87       73.05      3.09 o 
   3  10   2       25.34       23.56      2.14 o 
   4  10   2       55.45       50.88      2.83 o 
   5  10   2       54.49       54.83      3.03 o 
   6  10   2        0.14       -1.77      1.77 o 
 -14  11   2        5.07        1.62      2.26 o 
 -13  11   2       24.85       19.66      2.81 o 
 -12  11   2        2.09        0.83      2.11 o 
 -11  11   2        1.37       -1.07      1.80 o 
 -10  11   2        1.11        0.52      1.85 o 
  -9  11   2        3.69        3.50      1.44 o 
  -8  11   2      189.23      187.69      5.55 o 
  -7  11   2        2.26        1.23      1.28 o 
  -6  11   2       61.99       58.90      2.42 o 
  -5  11   2      150.33      164.24      4.34 o 
  -4  11   2      175.94      180.36      5.29 o 
  -3  11   2        0.63       -1.29      1.29 o 
  -2  11   2       42.48       39.43      2.21 o 
  -1  11   2      296.93      297.07      6.54 o 
   0  11   2        1.88        2.21      1.58 o 
   1  11   2       30.98       30.80      5.46 o 
   2  11   2       18.46       16.60      2.89 o 
   3  11   2       84.41       81.59      3.69 o 
   4  11   2       89.14       98.28      3.98 o 
   5  11   2       11.61       14.38      2.37 o 
 -13  12   2       18.78       18.49      2.27 o 
 -12  12   2        4.97        7.03      1.94 o 
 -11  12   2        0.27        1.05      1.63 o 
 -10  12   2       13.68       10.52      1.79 o 
  -9  12   2       54.58       55.90      2.68 o 
  -8  12   2       21.75       20.39      1.77 o 
  -7  12   2       22.55       22.00      2.45 o 
  -6  12   2      237.67      216.03     11.07 o 
  -5  12   2       38.28       34.41      2.77 o 
  -4  12   2       73.60       65.75      2.91 o 
  -3  12   2       33.19       31.22      2.19 o 
  -2  12   2       71.28       67.45      2.97 o 
  -1  12   2      134.64      134.87      4.21 o 
   0  12   2        2.92        2.30      1.74 o 
   1  12   2        0.88       -1.60      1.61 o 
   2  12   2        3.54        5.27      1.81 o 
   3  12   2       28.77       27.44      2.83 o 
   4  12   2       30.35       34.12      2.83 o 
 -12  13   2        2.31        0.33      2.86 o 
 -11  13   2        0.88        1.23      1.77 o 
 -10  13   2       13.20       14.77      1.98 o 
  -9  13   2       25.29       26.88      2.88 o 
  -8  13   2        0.17        1.09      2.03 o 
  -7  13   2       34.79       29.74      5.13 o 
  -6  13   2        8.88        2.45      2.08 o 
  -5  13   2      113.27      105.00      4.50 o 
  -4  13   2        6.20        2.98      1.63 o 
  -3  13   2        2.48        0.23      1.72 o 
  -2  13   2      228.70      234.32      5.98 o 
  -1  13   2        6.71        8.30      2.58 o 
   0  13   2        0.46       -0.63      1.74 o 
   1  13   2        0.30       -0.16      1.79 o 
   2  13   2       41.42       40.83      2.94 o 
 -11  14   2       31.05       35.43      3.35 o 
 -10  14   2        5.27        6.39      2.45 o 
  -9  14   2        2.15        1.34      3.29 o 
  -8  14   2       21.72       23.14      7.72 o 
  -7  14   2        0.38       -1.23      1.92 o 
  -6  14   2       12.03        9.25      3.47 o 
  -5  14   2       13.82       10.66      4.70 o 
  -4  14   2       13.34       10.67      3.07 o 
  -3  14   2       45.91       45.55      2.87 o 
  -2  14   2       94.89       96.20      4.06 o 
  -1  14   2        3.49       -0.68      1.91 o 
   0  14   2        1.79        1.76      1.98 o 
 -10  15   2       19.16       16.65      4.28 o 
  -9  15   2        5.35        4.11      2.44 o 
  -8  15   2        0.16       -2.15      2.15 o 
  -7  15   2       10.79        8.50      2.50 o 
  -6  15   2       22.75       25.06      2.97 o 
  -5  15   2        0.02       -2.43      2.43 o 
  -4  15   2       13.65       17.79      2.42 o 
  -3  15   2       39.68       37.27      4.40 o 
  -2  15   2       10.79        9.96      2.23 o 
   2 -16   3        9.97       11.16      2.63 o 
   3 -16   3        0.14       -1.44      2.21 o 
   4 -16   3        7.81        6.07      2.55 o 
   5 -16   3       25.41       27.60      3.74 o 
   6 -16   3       24.93       28.40      3.20 o 
   7 -16   3        1.18       -1.92      2.25 o 
   8 -16   3        0.67       -1.86      2.31 o 
  -1 -15   3       37.52       40.27      3.48 o 
   0 -15   3        0.46       -0.15      2.21 o 
   1 -15   3        8.61       11.30      2.49 o 
   2 -15   3        0.21        1.90      2.16 o 
   3 -15   3        0.14       -0.47      2.09 o 
   4 -15   3       47.80       51.71      3.54 o 
   5 -15   3       48.11       52.26      3.49 o 
   6 -15   3        0.26       -1.69      2.13 o 
   7 -15   3        0.27        1.86      2.21 o 
   8 -15   3       40.89       41.89      3.46 o 
   9 -15   3       45.01       43.24      3.58 o 
  10 -15   3        8.51        9.55      2.73 o 
  -3 -14   3        3.47        4.48      2.11 o 
  -2 -14   3       91.15      105.12      4.12 o 
  -1 -14   3       24.92       27.30      2.87 o 
   0 -14   3       11.66       13.05      2.01 o 
   1 -14   3        1.82        3.56      2.09 o 
   2 -14   3        0.37        1.31      1.89 o 
   3 -14   3      195.28      203.02      6.51 o 
   4 -14   3       10.85       11.02      2.36 o 
   5 -14   3        0.06       -3.11      3.11 o 
   6 -14   3        4.34        0.98      1.89 o 
   7 -14   3       32.08       35.15      5.91 o 
   8 -14   3      101.42      101.63      4.59 o 
   9 -14   3       21.96       23.66      3.24 o 
  10 -14   3       16.14       21.21      2.95 o 
  11 -14   3       13.77       17.99      2.94 o 
  -4 -13   3       49.11       52.37      3.02 o 
  -3 -13   3        7.64        6.65      1.96 o 
  -2 -13   3       27.61       21.75      2.35 o 
  -1 -13   3       85.44       82.61      3.42 o 
   0 -13   3        2.21        0.32      1.50 o 
   1 -13   3       10.32       10.11      2.11 o 
   2 -13   3       62.52       65.58      3.54 o 
   3 -13   3      144.15      140.96      5.00 o 
   4 -13   3       16.13       11.72      2.19 o 
   5 -13   3       55.42       53.05      3.20 o 
   6 -13   3       11.75       14.13      2.31 o 
   7 -13   3       83.15       99.88      6.22 o 
   8 -13   3       52.40       48.82      3.23 o 
   9 -13   3        2.68        3.58      2.20 o 
  10 -13   3       59.31       62.31      3.81 o 
  11 -13   3       39.60       43.18      3.86 o 
  12 -13   3        9.31        9.73      2.71 o 
  -6 -12   3       12.85        7.59      2.07 o 
  -5 -12   3       21.33       23.67      2.64 o 
  -4 -12   3       63.74       60.63      3.03 o 
  -3 -12   3       19.24       17.22      3.57 o 
  -2 -12   3       64.53       63.77      2.94 o 
  -1 -12   3        4.66        3.77      1.53 o 
   0 -12   3       32.38       30.02      1.84 o 
   1 -12   3       75.09       79.44      3.07 o 
   2 -12   3      323.77      317.79      6.83 o 
   3 -12   3       10.59        7.59      1.49 o 
   4 -12   3       20.81       18.96      1.89 o 
   5 -12   3      166.19      164.80      4.48 o 
   6 -12   3        8.46        7.99      1.90 o 
   7 -12   3       44.09       44.50      2.93 o 
   8 -12   3       14.55        7.01      2.05 o 
   9 -12   3       10.20       13.23      2.31 o 
  10 -12   3       77.52       72.09      6.18 o 
  11 -12   3       28.60       33.85      3.15 o 
  12 -12   3       21.68       20.01      2.77 o 
  -7 -11   3       24.20       19.01      2.50 o 
  -6 -11   3       41.97       43.63      2.80 o 
  -5 -11   3       66.61       57.94      2.90 o 
  -4 -11   3        5.53        5.26      1.57 o 
  -3 -11   3      103.91      108.75      4.95 o 
  -2 -11   3      128.69      127.41      3.34 o 
  -1 -11   3      141.38      144.14      3.52 o 
   0 -11   3       27.18       24.98      1.69 o 
   1 -11   3      228.94      227.28      7.11 o 
   2 -11   3      851.91      839.12     14.94 o 
   3 -11   3        0.78       -1.16      1.16 o 
   4 -11   3        1.67        0.46      1.76 o 
   5 -11   3      247.56      252.71      6.70 o 
   6 -11   3       72.45       79.97      3.00 o 
   7 -11   3      159.81      155.61      4.23 o 
   8 -11   3       29.12       26.67      2.39 o 
   9 -11   3      104.35      110.72      4.47 o 
  10 -11   3       83.93       84.46      4.12 o 
  11 -11   3       27.38       31.36      3.02 o 
  12 -11   3        0.08       -2.08      2.08 o 
  13 -11   3       67.17       75.47      4.29 o 
  -8 -10   3       50.25       48.40      3.69 o 
  -7 -10   3       45.81       53.13      2.93 o 
  -6 -10   3       19.42       19.14      2.03 o 
  -5 -10   3       23.28       19.70      1.95 o 
  -4 -10   3       22.02       17.45      1.51 o 
  -3 -10   3       74.36       68.58      2.38 o 
  -2 -10   3       16.43       19.33      1.79 o 
  -1 -10   3      147.30      133.80      4.65 o 
   0 -10   3       98.05       97.79      2.64 o 
   1 -10   3      402.90      390.51      7.11 o 
   2 -10   3       12.45       10.62      1.26 o 
   3 -10   3      122.04      128.87      4.31 o 
   4 -10   3      755.49      725.56     12.93 o 
   5 -10   3      463.49      455.52      8.72 o 
   6 -10   3       77.65       76.56      4.60 o 
   7 -10   3       21.50       15.47      1.60 o 
   8 -10   3       45.25       38.56      2.15 o 
   9 -10   3       54.65       46.97      2.87 o 
  10 -10   3       62.52       58.29      3.29 o 
  11 -10   3        1.36        2.99      2.10 o 
  12 -10   3       33.47       29.61      3.05 o 
  13 -10   3       12.72       11.35      2.55 o 
  -9  -9   3       74.64       70.38      4.19 o 
  -8  -9   3      124.30      122.12      5.17 o 
  -7  -9   3       18.23       20.62      2.06 o 
  -6  -9   3       47.72       48.58      2.49 o 
  -5  -9   3      100.26      111.65      3.06 o 
  -4  -9   3      332.83      309.07      5.70 o 
  -3  -9   3      248.20      234.08      4.57 o 
  -2  -9   3        1.46       -0.75      0.88 o 
  -1  -9   3       38.27       40.33      2.42 o 
   0  -9   3      423.71      419.45      6.13 o 
   1  -9   3      164.83      155.63      2.85 o 
   2  -9   3      116.39      119.31      2.68 o 
   3  -9   3      433.52      433.70      6.99 o 
   4  -9   3     1253.73     1295.32     18.84 o 
   5  -9   3      597.50      591.82      9.25 o 
   6  -9   3       43.90       42.87      1.99 o 
   7  -9   3      187.93      186.02      4.43 o 
   8  -9   3       40.80       55.97      2.50 o 
   9  -9   3       89.78       83.85      3.64 o 
  10  -9   3        0.38       -0.92      1.66 o 
  11  -9   3       48.91       45.54      3.09 o 
  12  -9   3       42.32       44.07      3.23 o 
  13  -9   3       11.30       13.09      2.61 o 
 -10  -8   3      100.11       89.61      6.99 o 
  -9  -8   3      161.31      166.97      6.00 o 
  -8  -8   3       38.90       40.79      4.54 o 
  -7  -8   3       16.26       17.24      1.81 o 
  -6  -8   3       35.76       32.25      1.77 o 
  -5  -8   3      218.47      237.92      4.68 o 
  -4  -8   3      264.99      261.49      4.91 o 
  -3  -8   3      118.00      102.05      2.61 o 
  -2  -8   3       65.25       73.53      2.60 o 
  -1  -8   3        4.16        5.14      1.40 o 
   0  -8   3       11.33       13.86      0.86 o 
   1  -8   3       87.56       82.64      2.03 o 
   2  -8   3      206.63      210.20      3.77 o 
   3  -8   3      645.08      617.37      9.34 o 
   4  -8   3      730.09      730.82     12.00 o 
   5  -8   3       30.48       28.47      1.28 o 
   6  -8   3       58.17       48.65      2.28 o 
   7  -8   3      241.95      237.17      7.95 o 
   8  -8   3      120.46      117.00      3.38 o 
   9  -8   3       97.37       99.09      3.27 o 
  10  -8   3        5.66        3.78      1.80 o 
  11  -8   3       46.11       39.07      2.99 o 
  12  -8   3        3.28       -0.25      2.04 o 
  13  -8   3       18.76       19.46      2.73 o 
 -10  -7   3        4.80        4.16      3.31 o 
  -9  -7   3      109.87      121.94      6.54 o 
  -8  -7   3       18.41       22.21      2.37 o 
  -7  -7   3       27.15       33.16      1.75 o 
  -6  -7   3      327.75      331.23      5.92 o 
  -5  -7   3       59.65       54.48      2.00 o 
  -4  -7   3      394.30      392.35      5.87 o 
  -3  -7   3        6.02        2.76      0.83 o 
  -2  -7   3       78.75       75.73      1.59 o 
  -1  -7   3      133.41      130.22      2.35 o 
   0  -7   3        0.59        3.69      0.59 o 
   1  -7   3        5.48        0.20      0.56 o 
   2  -7   3       96.59       97.76      2.09 o 
   3  -7   3       44.25       48.77      1.60 o 
   4  -7   3      149.33      137.10      2.32 o 
   5  -7   3      232.69      244.53      4.26 o 
   6  -7   3      380.58      387.43      6.30 o 
   7  -7   3      213.40      222.09      4.88 o 
   8  -7   3      270.17      239.14      6.00 o 
   9  -7   3        3.85        3.99      1.35 o 
  10  -7   3      166.46      164.43      5.32 o 
  11  -7   3      140.52      134.73      4.96 o 
  12  -7   3       26.78       25.40      2.68 o 
  13  -7   3        3.10        3.25      2.36 o 
  14  -7   3       21.97       15.60      3.17 o 
 -11  -6   3       44.96       39.23      4.97 o 
 -10  -6   3       74.58       74.28      3.86 o 
  -9  -6   3        8.44        9.49      2.03 o 
  -8  -6   3       17.78       20.53      1.87 o 
  -7  -6   3      188.23      170.04      3.70 o 
  -6  -6   3      283.86      278.89      5.06 o 
  -5  -6   3       56.31       57.90      1.92 o 
  -4  -6   3        1.78        4.06      0.69 o 
  -3  -6   3      924.34      926.68      9.75 o 
  -2  -6   3      271.08      312.06      3.81 o 
  -1  -6   3       20.28       15.69      0.67 o 
   0  -6   3      285.86      324.55      4.57 o 
   1  -6   3       46.97       35.85      1.13 o 
   2  -6   3      770.30      777.67     10.18 o 
   3  -6   3        8.76        5.01      0.43 o 
   4  -6   3       31.78       34.38      1.19 o 
   5  -6   3      655.16      645.43      9.67 o 
   6  -6   3     1235.26     1225.07     17.73 o 
   7  -6   3     1212.65     1199.80     20.34 o 
   8  -6   3        0.92       -0.18      1.08 o 
   9  -6   3      191.18      198.70      5.02 o 
  10  -6   3      310.09      313.22      8.18 o 
  11  -6   3       11.48        5.29      2.01 o 
  12  -6   3        0.45        0.08      1.83 o 
  13  -6   3       27.88       29.23      3.30 o 
  14  -6   3       14.63       12.53      2.27 o 
 -12  -5   3       12.63       11.38      2.63 o 
 -11  -5   3        1.76        1.33      2.83 o 
 -10  -5   3       45.63       51.37      4.60 o 
  -9  -5   3        0.49        0.40      1.31 o 
  -8  -5   3       19.63       16.85      1.53 o 
  -7  -5   3      274.89      286.83      5.11 o 
  -6  -5   3       41.62       42.35      1.30 o 
  -5  -5   3      137.83      138.98      2.12 o 
  -4  -5   3        8.93        9.43      0.78 o 
  -3  -5   3     1876.54     1943.07     19.79 o 
  -2  -5   3      749.32      717.10      7.99 o 
  -1  -5   3        0.35        2.20      0.34 o 
   0  -5   3      269.25      245.34      2.97 o 
   1  -5   3      256.92      250.18      3.87 o 
   2  -5   3      231.23      265.68      3.72 o 
   3  -5   3        3.34        2.42      0.61 o 
   4  -5   3     1611.27     1638.11     23.12 o 
   5  -5   3       21.89       28.48      1.39 o 
   6  -5   3      329.25      343.23      5.03 o 
   7  -5   3       11.55       15.21      1.14 o 
   8  -5   3      542.79      515.33     11.61 o 
   9  -5   3      289.94      283.10     10.79 o 
  10  -5   3      155.27      157.33      5.21 o 
  11  -5   3       29.08       30.61      3.54 o 
  12  -5   3        2.73        1.28      1.67 o 
  13  -5   3       98.22      100.45      4.05 o 
 -12  -4   3       46.83       47.40      9.06 o 
 -11  -4   3       26.65       23.05      3.94 o 
 -10  -4   3        0.37       -0.69      1.55 o 
  -9  -4   3      177.68      183.44      3.88 o 
  -8  -4   3      553.20      536.94      8.65 o 
  -7  -4   3      171.79      181.71      3.55 o 
  -6  -4   3      684.37      667.76      8.26 o 
  -5  -4   3      127.15      124.76      1.68 o 
  -4  -4   3      591.06      584.14      6.27 o 
  -3  -4   3      212.75      199.88      2.39 o 
  -2  -4   3       13.47       18.78      0.51 o 
  -1  -4   3     7160.58     7736.80     77.04 o 
   0  -4   3     1982.01     2026.88     23.56 o 
   1  -4   3      159.34      149.47      2.00 o 
   2  -4   3       60.25       72.26      1.14 o 
   3  -4   3     1809.99     1945.52     27.20 o 
   4  -4   3     2711.10     2805.26     39.12 o 
   5  -4   3     1158.75     1152.70     16.54 o 
   6  -4   3       11.80       10.86      0.61 o 
   7  -4   3       40.18       46.95      1.39 o 
   8  -4   3      536.36      495.70     11.13 o 
   9  -4   3      573.45      540.51     12.74 o 
  10  -4   3      141.14      117.30      4.46 o 
  11  -4   3        6.74        5.94      1.76 o 
  12  -4   3       65.91       74.29      3.34 o 
  13  -4   3       58.10       54.49      3.14 o 
 -13  -3   3       16.08       10.60      2.55 o 
 -12  -3   3        0.72        2.42      2.36 o 
 -11  -3   3        6.68        6.74      1.59 o 
 -10  -3   3      238.76      253.08      4.92 o 
  -9  -3   3      302.91      300.53      5.43 o 
  -8  -3   3      143.14      167.80      3.06 o 
  -7  -3   3      135.12      136.86      2.32 o 
  -6  -3   3      154.08      136.18      2.07 o 
  -5  -3   3       45.65       54.92      1.37 o 
  -4  -3   3     1065.79     1046.51     11.61 o 
  -3  -3   3     1307.38     1366.23     14.04 o 
  -2  -3   3      816.46      863.01      8.38 o 
  -1  -3   3     2164.08     2057.46     20.55 o 
   0  -3   3     1308.07     1244.25     11.85 o 
   1  -3   3      623.15      586.24      6.01 o 
   2  -3   3       36.98       38.25      0.96 o 
   3  -3   3     5292.57     5732.95     78.28 o 
   4  -3   3       62.03       83.83      1.50 o 
   5  -3   3       42.30       33.65      1.17 o 
   6  -3   3      121.86      131.13      2.13 o 
   7  -3   3        9.86       10.73      0.91 o 
   8  -3   3      831.72      838.38     12.89 o 
   9  -3   3       66.83       69.79      3.57 o 
  10  -3   3        8.47        6.42      1.77 o 
  11  -3   3      150.11      149.91      4.42 o 
  12  -3   3      143.57      164.09      4.93 o 
  13  -3   3       32.49       34.29      2.68 o 
 -13  -2   3        4.84        4.09      1.76 o 
 -12  -2   3        0.16        1.16      1.60 o 
 -11  -2   3      120.55      131.69      4.94 o 
 -10  -2   3      243.75      256.80      4.36 o 
  -9  -2   3      804.55      796.87     11.10 o 
  -8  -2   3      109.48       97.39      2.14 o 
  -7  -2   3       15.53       16.44      0.80 o 
  -6  -2   3      525.70      506.95      5.97 o 
  -5  -2   3       15.37       14.75      0.53 o 
  -4  -2   3      276.99      300.36      3.42 o 
  -3  -2   3      630.63      688.68      6.91 o 
  -2  -2   3      419.25      426.41      4.25 o 
  -1  -2   3        5.54        5.98      0.32 o 
   0  -2   3     1045.65     1067.87     13.69 o 
   1  -2   3       35.29       27.08      0.73 o 
   2  -2   3     2271.75     2318.82     32.91 o 
   3  -2   3     9577.95     9520.90    136.54 o 
   4  -2   3     1389.04     1385.91     22.82 o 
   5  -2   3       22.55       22.99      0.90 o 
   6  -2   3       67.96       78.20      2.54 o 
   7  -2   3     1198.54     1176.44     20.47 o 
   8  -2   3     1209.22     1138.19     17.25 o 
   9  -2   3        3.57        4.27      1.20 o 
  10  -2   3       94.75       99.56      3.46 o 
  11  -2   3      178.54      163.62      4.73 o 
  12  -2   3       36.52       39.61      2.72 o 
  13  -2   3       43.11       43.32      2.88 o 
 -14  -1   3       47.49       54.37      2.96 o 
 -13  -1   3       19.89       21.64      3.03 o 
 -12  -1   3       27.81       29.20      2.17 o 
 -11  -1   3      220.00      227.06      4.69 o 
 -10  -1   3      240.99      253.41      5.28 o 
  -9  -1   3       68.28       68.51      1.85 o 
  -8  -1   3        0.92        0.39      0.65 o 
  -7  -1   3      577.46      604.16      7.64 o 
  -6  -1   3     1691.35     1684.60     20.02 o 
  -5  -1   3     2304.30     2389.52     22.04 o 
  -4  -1   3       92.35       75.61      0.98 o 
  -3  -1   3      129.58      133.39      1.35 o 
  -2  -1   3     1415.92     1484.71     17.90 o 
  -1  -1   3     4280.36     4099.90     69.94 o 
   0  -1   3       64.05       80.47      1.46 o 
   1  -1   3     1046.34     1053.86     12.14 o 
   2  -1   3     8363.41     8257.91    103.14 o 
   3  -1   3     2004.95     2005.64     28.61 o 
   4  -1   3      159.02      148.85      3.09 o 
   5  -1   3     1216.03     1187.92     17.38 o 
   6  -1   3      373.57      410.55      5.95 o 
   7  -1   3      559.83      544.92      8.78 o 
   8  -1   3        9.41       10.16      1.23 o 
   9  -1   3       71.04       66.76      2.80 o 
  10  -1   3      344.98      341.12      9.97 o 
  11  -1   3       40.77       43.31      2.93 o 
  12  -1   3        3.06        0.66      1.83 o 
  13  -1   3       16.53       18.87      2.44 o 
 -14   0   3        4.99        3.80      1.85 o 
 -13   0   3       26.20       33.29      3.01 o 
 -12   0   3       15.97        9.86      2.02 o 
 -11   0   3      239.13      240.22      6.75 o 
 -10   0   3      538.40      517.90      7.56 o 
  -9   0   3        0.48        0.51      0.73 o 
  -8   0   3      434.85      429.79      5.60 o 
  -7   0   3     1347.34     1348.69     14.01 o 
  -6   0   3     1222.34     1257.68     13.00 o 
  -5   0   3      369.92      407.48      4.19 o 
  -4   0   3      187.97      194.70      2.04 o 
  -3   0   3       13.43       13.84      0.39 o 
  -2   0   3     4997.08     5245.57     61.58 o 
  -1   0   3     3733.61     3818.96     65.56 o 
   0   0   3       25.83       20.08      0.55 o 
   1   0   3      414.03      445.37      4.83 o 
   2   0   3     5688.40     5974.18     74.71 o 
   3   0   3      273.78      236.61      3.41 o 
   4   0   3      147.35      146.51      2.43 o 
   5   0   3     1385.16     1354.25     16.00 o 
   6   0   3     1606.17     1553.30     22.43 o 
   7   0   3      509.91      513.95     12.23 o 
   8   0   3       36.20       34.48      2.04 o 
   9   0   3       14.58       11.06      2.04 o 
  10   0   3      229.14      216.89      6.73 o 
  11   0   3        6.13        7.31      2.28 o 
  12   0   3       40.33       45.34      2.87 o 
 -14   1   3       10.31       12.15      3.17 o 
 -13   1   3       23.75       26.09      2.69 o 
 -12   1   3      157.99      147.48     11.37 o 
 -11   1   3       16.31       20.44      1.47 o 
 -10   1   3       17.70       19.64      1.27 o 
  -9   1   3      401.14      386.22      6.80 o 
  -8   1   3     1201.48     1237.17     12.97 o 
  -7   1   3     1055.04     1044.02     10.94 o 
  -6   1   3      247.63      257.01      3.09 o 
  -5   1   3      385.63      374.56      3.87 o 
  -4   1   3     3180.00     3124.98     33.59 o 
  -3   1   3      960.36     1007.09      9.69 o 
  -2   1   3      751.96      824.37      7.56 o 
  -1   1   3      751.63      791.27      7.21 o 
   0   1   3      847.02      924.89      8.00 o 
   1   1   3      243.81      242.59      2.65 o 
   2   1   3      274.33      307.53      3.37 o 
   3   1   3      239.50      244.27      3.57 o 
   4   1   3      615.14      609.59      7.51 o 
   5   1   3      875.18      870.86     10.58 o 
   6   1   3       42.05       45.16      1.79 o 
   7   1   3        0.38       -0.77      0.77 o 
   8   1   3       20.38       22.39      1.84 o 
   9   1   3      255.51      230.43      6.81 o 
  10   1   3       58.36       56.37      6.27 o 
  11   1   3        0.10        1.82      3.41 o 
  12   1   3      104.87      105.77      4.20 o 
 -15   2   3        0.40       -1.31      1.77 o 
 -14   2   3       36.88       40.10      3.18 o 
 -13   2   3       49.26       44.70      3.12 o 
 -12   2   3      105.49      105.81      3.85 o 
 -11   2   3       41.68       42.72      2.41 o 
 -10   2   3       12.54       13.48      1.03 o 
  -9   2   3      123.84      122.36      2.20 o 
  -8   2   3      734.19      760.05      8.19 o 
  -7   2   3        3.97        2.04      0.48 o 
  -6   2   3      693.34      796.30      9.68 o 
  -5   2   3      565.51      585.75      7.08 o 
  -4   2   3       49.45       41.42      0.75 o 
  -3   2   3     3418.94     3643.25     34.15 o 
  -2   2   3       52.81       62.98      1.07 o 
  -1   2   3     1878.45     2088.85     18.80 o 
   0   2   3      133.21      176.26      1.91 o 
   1   2   3       96.64      136.80      1.80 o 
   2   2   3      715.80      728.31      8.07 o 
   3   2   3        1.60        1.71      0.35 o 
   4   2   3     1042.48     1057.69     13.96 o 
   5   2   3     1601.34     1535.72     22.19 o 
   6   2   3        1.20       -0.05      0.93 o 
   7   2   3       19.15       24.15      1.56 o 
   8   2   3      118.49      111.05      8.50 o 
   9   2   3      362.35      367.96      9.65 o 
  10   2   3       61.71       67.45      3.83 o 
  11   2   3       19.18       24.72      4.25 o 
 -15   3   3       20.15       21.22      2.32 o 
 -14   3   3       28.87       30.76      2.87 o 
 -13   3   3       53.98       56.92      3.82 o 
 -12   3   3        0.54       -0.64      1.12 o 
 -11   3   3        3.06        0.34      1.05 o 
 -10   3   3      145.77      149.06      2.62 o 
  -9   3   3       96.63       98.24      2.17 o 
  -8   3   3        1.91        1.23      0.80 o 
  -7   3   3       79.52       97.95      1.76 o 
  -6   3   3       46.06       37.27      1.06 o 
  -5   3   3     1611.46     1574.60     18.58 o 
  -4   3   3     4976.21     5310.98     52.99 o 
  -3   3   3      183.66      195.40      2.25 o 
  -2   3   3     2838.51     2908.00     29.16 o 
  -1   3   3       19.03       13.06      0.47 o 
   0   3   3       97.56       94.83      1.30 o 
   1   3   3       66.09       70.23      1.27 o 
   2   3   3       80.24       69.96      1.51 o 
   3   3   3      667.01      736.14      9.01 o 
   4   3   3       37.13       33.57      1.40 o 
   5   3   3       17.74       15.72      1.20 o 
   6   3   3       77.08       77.92      2.44 o 
   7   3   3      334.81      321.08      8.30 o 
   8   3   3      129.95      132.37     13.17 o 
   9   3   3       58.24       57.43      4.33 o 
  10   3   3       34.90       36.97      3.23 o 
  11   3   3      120.33      124.21      9.16 o 
 -15   4   3       12.01       14.02      2.14 o 
 -14   4   3       37.78       42.86      3.18 o 
 -13   4   3       31.73       31.20      2.78 o 
 -12   4   3        5.45        4.89      1.20 o 
 -11   4   3      151.50      154.61      4.48 o 
 -10   4   3       41.68       39.17      1.46 o 
  -9   4   3      168.76      170.44      3.12 o 
  -8   4   3       56.50       52.32      1.73 o 
  -7   4   3        0.73        0.79      0.51 o 
  -6   4   3      196.15      194.38      2.81 o 
  -5   4   3      132.79      118.74      1.89 o 
  -4   4   3      640.68      647.42      7.24 o 
  -3   4   3      244.67      246.33      2.82 o 
  -2   4   3      355.76      334.32      3.68 o 
  -1   4   3      810.36      766.36      8.48 o 
   0   4   3        0.87        0.60      0.36 o 
   1   4   3      110.50      145.05      2.20 o 
   2   4   3      932.99      955.87     11.50 o 
   3   4   3      735.80      713.49      8.85 o 
   4   4   3       61.71       52.78      1.89 o 
   5   4   3      309.14      316.09      5.65 o 
   6   4   3      302.07      301.96      5.64 o 
   7   4   3      177.70      183.01      4.81 o 
   8   4   3      189.62      189.15      5.08 o 
   9   4   3        3.39        3.70      2.21 o 
  10   4   3       56.15       56.44      4.02 o 
 -15   5   3       31.60       36.62      3.20 o 
 -14   5   3       15.52       14.40      2.50 o 
 -13   5   3        3.16       -0.48      1.75 o 
 -12   5   3       89.09       90.95      2.86 o 
 -11   5   3      302.00      305.29      5.11 o 
 -10   5   3       57.97       56.98      1.99 o 
  -9   5   3       15.05       13.58      0.99 o 
  -8   5   3      113.43      113.18      2.09 o 
  -7   5   3      163.43      169.85      2.84 o 
  -6   5   3      219.57      203.05      3.19 o 
  -5   5   3       29.14       27.61      0.96 o 
  -4   5   3       22.58       20.60      0.72 o 
  -3   5   3     1735.46     1757.39     18.99 o 
  -2   5   3      785.90      790.54      8.80 o 
  -1   5   3      257.86      259.71      3.23 o 
   0   5   3      909.37      958.08     10.61 o 
   1   5   3      154.59      154.26      2.40 o 
   2   5   3      701.27      726.54      9.80 o 
   3   5   3       53.27       51.80      1.87 o 
   4   5   3      131.38      128.99      3.07 o 
   5   5   3       85.39       89.58      2.65 o 
   6   5   3      118.69      107.90      3.49 o 
   7   5   3       16.99       15.67      1.97 o 
   8   5   3        8.96       12.96      2.02 o 
   9   5   3       97.38       97.18      7.55 o 
  10   5   3       81.85       86.39      6.68 o 
 -15   6   3        9.45       16.10      2.80 o 
 -14   6   3        0.34        1.14      2.73 o 
 -13   6   3       80.35       75.28      3.85 o 
 -12   6   3      105.12      120.98      4.60 o 
 -11   6   3      127.35      139.14      4.42 o 
 -10   6   3        5.61        5.90      1.51 o 
  -9   6   3       88.80       90.31      2.17 o 
  -8   6   3      273.39      289.36      5.06 o 
  -7   6   3        2.62        1.23      0.62 o 
  -6   6   3        7.97        5.91      0.65 o 
  -5   6   3       17.21       14.28      0.68 o 
  -4   6   3       33.58       40.96      1.08 o 
  -3   6   3      168.17      170.26      2.51 o 
  -2   6   3       38.87       37.52      0.99 o 
  -1   6   3      200.40      197.01      2.66 o 
   0   6   3      143.21      148.24      2.23 o 
   1   6   3      638.37      645.74      8.10 o 
   2   6   3      229.44      237.31      4.43 o 
   3   6   3       12.71       13.74      1.21 o 
   4   6   3      268.93      263.11      6.00 o 
   5   6   3      172.43      175.64      5.93 o 
   6   6   3      183.51      163.81      4.58 o 
   7   6   3       37.15       42.73      2.59 o 
   8   6   3       92.79      105.02      3.96 o 
   9   6   3      118.56      127.10      7.98 o 
 -15   7   3        1.65        0.93      2.20 o 
 -14   7   3       13.50       12.64      2.44 o 
 -13   7   3       98.06       97.37      4.39 o 
 -12   7   3       33.79       35.13      3.95 o 
 -11   7   3       29.23       23.91      1.85 o 
 -10   7   3       21.84       20.12      1.35 o 
  -9   7   3      243.16      240.46      4.53 o 
  -8   7   3      604.48      617.61      9.74 o 
  -7   7   3      118.86      115.47      3.01 o 
  -6   7   3        0.94        0.06      0.59 o 
  -5   7   3       46.53       49.44      1.33 o 
  -4   7   3       56.85       56.50      1.50 o 
  -3   7   3      717.32      709.82      8.66 o 
  -2   7   3       41.44       37.60      1.03 o 
  -1   7   3      427.80      431.41      5.20 o 
   0   7   3      149.06      141.88      2.67 o 
   1   7   3      252.64      249.62      4.04 o 
   2   7   3       55.57       54.12      2.00 o 
   3   7   3        0.70       -0.40      1.07 o 
   4   7   3      324.06      305.39      6.61 o 
   5   7   3       95.71       93.03      3.47 o 
   6   7   3       35.88       31.60      2.35 o 
   7   7   3        0.53        1.27      1.71 o 
   8   7   3       98.89      105.04      4.12 o 
 -15   8   3       10.59        8.23      2.12 o 
 -14   8   3       25.45       28.48      2.96 o 
 -13   8   3        3.94        4.89      3.85 o 
 -12   8   3        1.77        0.26      1.84 o 
 -11   8   3       95.55       97.95      3.32 o 
 -10   8   3      204.66      216.42      4.40 o 
  -9   8   3      244.92      248.28      4.74 o 
  -8   8   3      174.18      177.01      3.66 o 
  -7   8   3       14.97       13.40      1.09 o 
  -6   8   3        0.32       -0.23      0.76 o 
  -5   8   3        8.05        6.99      0.99 o 
  -4   8   3      137.83      144.03      2.64 o 
  -3   8   3        0.12        0.60      0.64 o 
  -2   8   3       14.50       10.89      0.92 o 
  -1   8   3        7.94        8.70      0.86 o 
   0   8   3      173.92      173.51      3.17 o 
   1   8   3       21.61       20.29      1.45 o 
   2   8   3        7.80        9.64      1.91 o 
   3   8   3      668.99      615.98     11.49 o 
   4   8   3      127.88      132.87      4.13 o 
   5   8   3      121.16      120.49      4.15 o 
   6   8   3       25.46       25.43      2.35 o 
   7   8   3       51.94       52.04      3.03 o 
 -15   9   3        6.70        9.46      2.12 o 
 -14   9   3       41.64       42.36      3.39 o 
 -13   9   3        1.83        0.81      1.97 o 
 -12   9   3       62.77       60.27      3.48 o 
 -11   9   3       45.58       46.27      3.00 o 
 -10   9   3      191.00      196.47      6.43 o 
  -9   9   3      446.68      445.69      9.74 o 
  -8   9   3        9.61        9.98      1.15 o 
  -7   9   3       29.63       30.38      1.48 o 
  -6   9   3      249.53      250.85      4.62 o 
  -5   9   3      608.80      606.54      8.49 o 
  -4   9   3      124.52      113.22      2.38 o 
  -3   9   3       45.37       46.26      2.20 o 
  -2   9   3      117.02      110.50      4.11 o 
  -1   9   3       54.06       55.14      1.75 o 
   0   9   3       74.78       78.58      2.48 o 
   1   9   3       13.28       12.36      1.43 o 
   2   9   3      165.72      162.94      4.53 o 
   3   9   3      116.83      108.84      4.55 o 
   4   9   3       25.69       22.54      2.18 o 
   5   9   3        3.16        0.73      1.64 o 
   6   9   3        0.30       -0.59      2.57 o 
 -14  10   3       16.31       21.41      2.34 o 
 -13  10   3        0.90       -1.01      1.72 o 
 -12  10   3        0.30        1.15      1.61 o 
 -11  10   3       51.72       51.81      2.58 o 
 -10  10   3       16.04       17.04      1.76 o 
  -9  10   3       53.68       51.36      2.11 o 
  -8  10   3       15.70       16.80      1.31 o 
  -7  10   3       11.64       10.74      1.20 o 
  -6  10   3      165.60      162.02      3.51 o 
  -5  10   3      129.58      130.04      2.74 o 
  -4  10   3        4.53        4.99      1.15 o 
  -3  10   3        1.04        0.65      0.92 o 
  -2  10   3       30.24       30.54      1.44 o 
  -1  10   3        3.20        4.93      1.23 o 
   0  10   3        9.23        7.29      1.52 o 
   1  10   3       29.98       28.53      2.18 o 
   2  10   3       60.84       65.46      3.04 o 
   3  10   3       18.61       19.90      2.18 o 
   4  10   3        2.55        1.26      1.74 o 
   5  10   3       21.43       21.02      2.45 o 
 -14  11   3        8.44        7.11      2.05 o 
 -13  11   3       10.90       13.11      2.08 o 
 -12  11   3        9.06        9.94      1.86 o 
 -11  11   3       12.81       12.05      1.79 o 
 -10  11   3       17.18       15.61      1.83 o 
  -9  11   3        5.86        2.82      1.56 o 
  -8  11   3       22.41       18.40      2.97 o 
  -7  11   3       62.88       57.58      2.36 o 
  -6  11   3      122.39      117.13      3.84 o 
  -5  11   3        2.69        3.16      1.22 o 
  -4  11   3       84.36       86.81      2.39 o 
  -3  11   3       75.91       80.27      3.40 o 
  -2  11   3        1.79        2.22      1.44 o 
  -1  11   3        9.06        4.96      1.66 o 
   0  11   3        0.32       -1.46      1.46 o 
   1  11   3       49.36       51.69      5.06 o 
   2  11   3        0.46        0.11      1.68 o 
   3  11   3        0.87       -0.54      2.56 o 
   4  11   3        2.43       -0.35      1.86 o 
 -13  12   3        5.80        5.46      2.49 o 
 -12  12   3        7.12        7.10      1.89 o 
 -11  12   3        1.41        4.28      1.67 o 
 -10  12   3       17.56       21.18      2.02 o 
  -9  12   3        0.11        1.59      1.47 o 
  -8  12   3        6.86        6.68      1.59 o 
  -7  12   3       39.06       36.14      4.57 o 
  -6  12   3       24.45       23.74      2.93 o 
  -5  12   3        0.07       -1.18      1.18 o 
  -4  12   3       15.31       13.10      1.85 o 
  -3  12   3       64.26       65.10      3.00 o 
  -2  12   3       12.93       16.02      2.30 o 
  -1  12   3        4.68        4.48      2.26 o 
   0  12   3       12.05       14.24      4.03 o 
   1  12   3       43.30       37.34      3.49 o 
   2  12   3        1.21        1.88      1.82 o 
   3  12   3        0.26       -1.76      1.76 o 
 -12  13   3       10.09       10.03      2.13 o 
 -11  13   3        2.07        1.02      1.75 o 
 -10  13   3        4.72        5.48      2.93 o 
  -9  13   3        3.32        2.81      2.22 o 
  -8  13   3       31.71       32.16      2.91 o 
  -7  13   3        3.30        2.18      1.96 o 
  -6  13   3        0.42        0.94      1.83 o 
  -5  13   3        6.80        4.56      1.72 o 
  -4  13   3       13.07       11.49      2.00 o 
  -3  13   3       18.41       16.91      2.11 o 
  -2  13   3        1.57        1.75      1.71 o 
  -1  13   3       12.50       11.64      2.01 o 
   0  13   3       16.05       14.40      2.18 o 
   1  13   3        2.45        5.39      2.28 o 
 -11  14   3        1.26       -0.09      2.35 o 
 -10  14   3       15.99       17.58      2.84 o 
  -9  14   3       17.89       17.93      2.76 o 
  -8  14   3        0.11       -1.94      2.03 o 
  -7  14   3        0.30        0.14      2.08 o 
  -6  14   3        1.81       -0.08      2.65 o 
  -5  14   3       26.15       25.89      2.45 o 
  -4  14   3       10.40        9.98      2.37 o 
  -3  14   3        5.05        4.54      2.00 o 
  -2  14   3       48.46       44.27      2.99 o 
  -1  14   3        2.24        2.83      2.53 o 
  -9  15   3        0.61       -1.66      2.31 o 
  -8  15   3        2.58        2.70      2.34 o 
  -7  15   3        0.12       -2.17      2.17 o 
  -6  15   3        6.83        6.67      2.40 o 
  -5  15   3        0.12       -1.29      2.73 o 
  -4  15   3        2.60       -1.71      1.94 o 
  -3  15   3        7.75       10.49      2.30 o 
   1 -16   4        0.03       -2.11      2.11 o 
   2 -16   4       25.60       23.82      2.96 o 
   3 -16   4        0.88       -2.05      2.05 o 
   4 -16   4       17.31       20.99      4.79 o 
   5 -16   4        0.81        1.60      2.41 o 
   6 -16   4       34.15       34.79      3.26 o 
   7 -16   4       26.76       29.23      3.16 o 
  -1 -15   4        1.63        0.22      2.23 o 
   0 -15   4        1.12       -0.84      2.13 o 
   1 -15   4       60.15       70.38      5.15 o 
   2 -15   4        9.33        7.98      2.25 o 
   3 -15   4        0.65       -0.70      1.95 o 
   4 -15   4        0.24        1.41      2.09 o 
   5 -15   4       26.31       25.91      3.52 o 
   6 -15   4       11.61       15.89      4.41 o 
   7 -15   4        4.12        3.29      2.24 o 
   8 -15   4        2.33        0.12      2.12 o 
   9 -15   4        8.27        6.95      2.52 o 
  -3 -14   4      245.18      258.89      8.68 o 
  -2 -14   4       13.18       13.90      2.19 o 
  -1 -14   4        2.81        0.15      1.94 o 
   0 -14   4       39.14       48.87      3.21 o 
   1 -14   4       42.67       35.97      2.88 o 
   2 -14   4       16.52       19.02      2.54 o 
   3 -14   4       25.39       27.35      2.67 o 
   4 -14   4       17.85       18.80      2.48 o 
   5 -14   4       10.89       11.27      2.27 o 
   6 -14   4       11.61       13.95      2.34 o 
   7 -14   4       18.45       22.00      4.31 o 
   8 -14   4        2.03        5.35      2.13 o 
   9 -14   4       39.41       40.67      3.23 o 
  10 -14   4       78.49       89.84      4.66 o 
  11 -14   4        1.24        1.47      2.40 o 
  -5 -13   4       13.52       12.56      2.40 o 
  -4 -13   4       74.42       77.26      3.53 o 
  -3 -13   4       15.44       17.20      2.16 o 
  -2 -13   4        0.07       -0.01      1.59 o 
  -1 -13   4        7.98        5.63      1.66 o 
   0 -13   4       27.07       30.28      2.69 o 
   1 -13   4      112.02      120.94      4.65 o 
   2 -13   4        0.11        0.74      1.42 o 
   3 -13   4        1.30        1.12      1.38 o 
   4 -13   4        3.07        0.95      1.84 o 
   5 -13   4        0.51       -1.06      1.73 o 
   6 -13   4       15.47       18.89      2.36 o 
   7 -13   4        3.06        2.81      1.93 o 
   8 -13   4       12.74       13.47      2.38 o 
   9 -13   4       20.04       21.73      2.69 o 
  10 -13   4       13.06       10.79      2.59 o 
  11 -13   4        0.18       -2.31      2.31 o 
  -6 -12   4       19.65       22.04      2.36 o 
  -5 -12   4       42.92       41.04      2.68 o 
  -4 -12   4       49.95       47.35      2.72 o 
  -3 -12   4       49.77       46.12      2.57 o 
  -2 -12   4        1.86        3.20      1.43 o 
  -1 -12   4       52.28       59.66      3.16 o 
   0 -12   4      213.64      215.86      5.27 o 
   1 -12   4      236.73      228.31      5.42 o 
   2 -12   4        7.09        3.07      1.43 o 
   3 -12   4      165.52      175.20      4.58 o 
   4 -12   4      152.36      153.29      4.22 o 
   5 -12   4        1.50       -0.91      1.29 o 
   6 -12   4       10.00        8.37      1.59 o 
   7 -12   4       56.76       64.29      3.49 o 
   8 -12   4       29.34       33.19      2.76 o 
   9 -12   4       51.42       56.98      3.40 o 
  10 -12   4       15.20       13.48      2.44 o 
  11 -12   4       17.20       21.43      2.81 o 
  12 -12   4       11.36        9.90      2.58 o 
  -7 -11   4        0.74       -0.41      1.78 o 
  -6 -11   4      131.02      135.46      4.38 o 
  -5 -11   4        2.46        1.28      1.56 o 
  -4 -11   4       21.69       21.96      1.99 o 
  -3 -11   4        1.73        1.01      1.21 o 
  -2 -11   4       65.36       67.02      2.62 o 
  -1 -11   4      145.88      154.25      3.64 o 
   0 -11   4      111.86      117.61      4.31 o 
   1 -11   4        6.95        8.00      1.39 o 
   2 -11   4      125.96      120.65      3.52 o 
   3 -11   4      175.38      174.15      4.35 o 
   4 -11   4       19.20       18.69      1.67 o 
   5 -11   4       51.41       46.41      2.22 o 
   6 -11   4       25.86       24.31      1.87 o 
   7 -11   4       22.50       20.70      1.76 o 
   8 -11   4        8.81        8.49      2.26 o 
   9 -11   4        0.30       -0.13      1.77 o 
  10 -11   4       30.70       28.25      2.74 o 
  11 -11   4       16.52       17.11      2.59 o 
  12 -11   4       11.01       11.59      2.56 o 
  -8 -10   4        0.05       -1.50      2.16 o 
  -7 -10   4       71.08       72.87      3.28 o 
  -6 -10   4      108.69      107.38      3.76 o 
  -5 -10   4       44.07       45.23      2.08 o 
  -4 -10   4        1.72        1.69      1.12 o 
  -3 -10   4       31.27       34.96      1.74 o 
  -2 -10   4      177.54      165.10      3.63 o 
  -1 -10   4       25.70       25.80      1.52 o 
   0 -10   4       61.46       55.08      2.28 o 
   1 -10   4      188.07      199.19      3.95 o 
   2 -10   4       65.93       67.95      2.09 o 
   3 -10   4      291.41      294.01      5.21 o 
   4 -10   4       33.22       29.65      1.75 o 
   5 -10   4        0.28        0.67      1.18 o 
   6 -10   4      162.66      177.72      4.42 o 
   7 -10   4       52.45       57.92      2.55 o 
   8 -10   4        0.20        0.23      1.28 o 
   9 -10   4      102.04      100.79      4.18 o 
  10 -10   4       39.55       32.95      2.77 o 
  11 -10   4       36.67       39.09      3.00 o 
  12 -10   4        3.22        2.06      4.57 o 
  13 -10   4        8.19        6.16      2.59 o 
  -9  -9   4        4.59        3.70      2.32 o 
  -8  -9   4       34.70       42.25      3.24 o 
  -7  -9   4      238.07      248.47      5.94 o 
  -6  -9   4        2.56        1.44      1.20 o 
  -5  -9   4        3.53        3.57      1.13 o 
  -4  -9   4      107.24      111.41      2.91 o 
  -3  -9   4      753.98      722.36     11.24 o 
  -2  -9   4        4.08        4.24      0.98 o 
  -1  -9   4       37.50       30.09      1.30 o 
   0  -9   4      245.99      245.81      3.98 o 
   1  -9   4        3.71        2.43      0.68 o 
   2  -9   4      124.69      135.53      2.52 o 
   3  -9   4      466.76      479.71      6.80 o 
   4  -9   4      516.53      536.08      7.50 o 
   5  -9   4        1.44       -0.56      1.08 o 
   6  -9   4      252.21      249.53      5.98 o 
   7  -9   4        0.91       -0.29      1.15 o 
   8  -9   4       26.25       23.00      1.81 o 
   9  -9   4      151.78      150.93      4.19 o 
  10  -9   4       54.96       55.40      4.81 o 
  11  -9   4        2.62        0.15      3.15 o 
  12  -9   4        6.50        1.98      5.45 o 
  13  -9   4       43.18       49.60      4.17 o 
 -10  -8   4        3.32        1.48      3.30 o 
  -9  -8   4        3.81        2.88      2.18 o 
  -8  -8   4      123.21      122.23      6.40 o 
  -7  -8   4       62.69       57.66      2.27 o 
  -6  -8   4       59.38       58.56      2.23 o 
  -5  -8   4        1.52        0.58      0.97 o 
  -4  -8   4      616.44      589.72      9.34 o 
  -3  -8   4      133.87      140.39      2.99 o 
  -2  -8   4       37.84       42.63      1.45 o 
  -1  -8   4       10.71       11.93      1.14 o 
   0  -8   4       48.79       42.54      1.32 o 
   1  -8   4       61.04       73.27      1.66 o 
   2  -8   4      754.17      752.70     10.09 o 
   3  -8   4       14.49       16.41      1.44 o 
   4  -8   4      366.93      379.51      6.71 o 
   5  -8   4      342.88      330.21      5.53 o 
   6  -8   4       20.80       25.71      1.31 o 
   7  -8   4        0.20       -0.96      1.08 o 
   8  -8   4      102.46      103.26      3.27 o 
   9  -8   4      301.79      296.30     10.41 o 
  10  -8   4       18.84       23.07      2.42 o 
  11  -8   4        2.59        1.12      1.92 o 
  12  -8   4       22.43       11.02      2.38 o 
  13  -8   4       82.87       86.47      4.59 o 
 -11  -7   4        7.53        8.50      3.45 o 
 -10  -7   4       20.73       18.28      3.96 o 
  -9  -7   4      163.25      163.32      5.69 o 
  -8  -7   4        1.80        0.20      1.32 o 
  -7  -7   4        1.87       -0.92      1.20 o 
  -6  -7   4       28.29       26.64      1.52 o 
  -5  -7   4      622.26      593.06      9.33 o 
  -4  -7   4     2182.49     2164.68     25.44 o 
  -3  -7   4       18.06       17.35      1.09 o 
  -2  -7   4      122.97      129.52      2.19 o 
  -1  -7   4     1221.01     1237.16     14.67 o 
   0  -7   4      677.02      755.58     10.05 o 
   1  -7   4      849.13      846.70     11.15 o 
   2  -7   4      169.96      174.41      2.78 o 
   3  -7   4     1054.39     1039.86     13.55 o 
   4  -7   4      209.86      203.70      3.62 o 
   5  -7   4      252.18      245.21      4.28 o 
   6  -7   4        0.17       -0.72      0.72 o 
   7  -7   4       50.07       49.99      2.15 o 
   8  -7   4      297.44      293.96      6.20 o 
   9  -7   4      327.27      310.37     11.15 o 
  10  -7   4        0.93       -1.62      1.62 o 
  11  -7   4        0.99       -0.92      1.88 o 
  12  -7   4      153.01      159.53      5.81 o 
  13  -7   4       65.11       62.80      3.97 o 
 -11  -6   4       16.66       20.85      4.21 o 
 -10  -6   4       89.77       94.28      6.63 o 
  -9  -6   4      107.50      104.62      3.54 o 
  -8  -6   4       91.60       85.94      3.72 o 
  -7  -6   4        4.71        4.50      1.29 o 
  -6  -6   4       78.60       78.37      2.28 o 
  -5  -6   4      900.70      906.37     10.26 o 
  -4  -6   4     1839.52     1846.15     20.09 o 
  -3  -6   4       58.44       55.93      1.13 o 
  -2  -6   4      263.97      278.28      3.44 o 
  -1  -6   4     1462.22     1455.27     15.88 o 
   0  -6   4     1394.49     1389.95     16.40 o 
   1  -6   4      502.46      533.49      6.56 o 
   2  -6   4       59.39       78.34      1.36 o 
   3  -6   4      333.24      316.86      5.00 o 
   4  -6   4       57.57       54.17      1.50 o 
   5  -6   4        7.31        7.75      0.80 o 
   6  -6   4       85.75       82.35      2.11 o 
   7  -6   4      241.75      248.56      5.28 o 
   8  -6   4      354.79      360.58      8.54 o 
   9  -6   4       45.16       48.85      2.38 o 
  10  -6   4       87.86       83.10      3.84 o 
  11  -6   4       28.28       28.02      5.56 o 
  12  -6   4      117.22      114.80      4.94 o 
  13  -6   4       20.80       25.13      2.58 o 
 -12  -5   4        8.59       10.78      2.42 o 
 -11  -5   4      113.74      105.05      7.00 o 
 -10  -5   4      111.49      120.91      7.10 o 
  -9  -5   4       15.34       15.82      1.63 o 
  -8  -5   4        9.65        8.96      1.10 o 
  -7  -5   4      183.73      174.57      3.51 o 
  -6  -5   4      213.10      213.39      2.97 o 
  -5  -5   4     1288.73     1252.49     13.84 o 
  -4  -5   4      297.32      292.38      3.45 o 
  -3  -5   4     1765.58     1748.70     16.90 o 
  -2  -5   4     4360.51     4438.25     42.17 o 
  -1  -5   4     1130.11     1176.20     12.87 o 
   0  -5   4      253.91      218.91      2.88 o 
   1  -5   4     1222.13     1301.46     15.27 o 
   2  -5   4      947.03      939.66     11.15 o 
   3  -5   4       25.46       33.56      0.96 o 
   4  -5   4      310.62      333.18      5.24 o 
   5  -5   4        6.28        8.13      0.76 o 
   6  -5   4      219.41      185.61      4.12 o 
   7  -5   4      418.83      425.54      6.90 o 
   8  -5   4       48.73       42.58      2.05 o 
   9  -5   4        5.13        0.39      2.15 o 
  10  -5   4       45.33       46.52      2.89 o 
  11  -5   4      114.16      112.22      4.64 o 
  12  -5   4      145.66      134.66      4.51 o 
  13  -5   4        1.82       -1.84      1.84 o 
 -13  -4   4       17.80       16.32      2.67 o 
 -12  -4   4        6.84        4.64      2.21 o 
 -11  -4   4      214.21      219.77      9.79 o 
 -10  -4   4      342.74      361.88      8.62 o 
  -9  -4   4       36.68       37.82      1.65 o 
  -8  -4   4       32.06       38.54      1.60 o 
  -7  -4   4      682.71      691.89     10.62 o 
  -6  -4   4       29.93       32.09      0.98 o 
  -5  -4   4     1170.12     1147.59     12.85 o 
  -4  -4   4      337.72      354.64      3.78 o 
  -3  -4   4       83.89       75.39      1.10 o 
  -2  -4   4     3721.31     3896.58     37.01 o 
  -1  -4   4     1951.63     1994.65     19.96 o 
   0  -4   4     1740.91     1882.81     18.85 o 
   1  -4   4      230.77      183.98      2.39 o 
   2  -4   4     1475.28     1411.15     17.91 o 
   3  -4   4      551.42      537.88      7.13 o 
   4  -4   4      243.71      251.93      4.18 o 
   5  -4   4       59.97       62.27      1.66 o 
   6  -4   4      669.94      631.58      8.58 o 
   7  -4   4       65.47       60.42      1.59 o 
   8  -4   4       20.31       17.95      1.83 o 
   9  -4   4      120.65      132.41      3.79 o 
  10  -4   4       24.41       24.41      7.39 o 
  11  -4   4      145.48      147.10      4.42 o 
  12  -4   4       22.45       21.18      2.30 o 
  13  -4   4        0.72        0.10      1.91 o 
 -13  -3   4        8.53        9.05      3.46 o 
 -12  -3   4      109.17      103.07      7.24 o 
 -11  -3   4      223.31      217.90      5.09 o 
 -10  -3   4       92.01       90.91      2.69 o 
  -9  -3   4        3.09        2.77      1.25 o 
  -8  -3   4      639.46      651.76      9.17 o 
  -7  -3   4       19.57       24.08      0.98 o 
  -6  -3   4      124.75      131.56      1.99 o 
  -5  -3   4        2.38        2.73      0.41 o 
  -4  -3   4       10.77        8.30      0.93 o 
  -3  -3   4     2644.64     2884.36     29.65 o 
  -2  -3   4     2452.16     2606.64     25.55 o 
  -1  -3   4      210.40      241.14      2.61 o 
   0  -3   4      300.44      282.68      3.01 o 
   1  -3   4     2246.55     2320.45     33.69 o 
   2  -3   4     3773.23     4128.45     47.65 o 
   3  -3   4      638.78      653.88      8.55 o 
   4  -3   4       18.35       26.22      1.10 o 
   5  -3   4      846.44      834.01     14.55 o 
   6  -3   4        6.90        4.26      0.64 o 
   7  -3   4      375.03      367.68      7.46 o 
   8  -3   4       51.64       45.51      3.54 o 
   9  -3   4       90.01       88.26      3.59 o 
  10  -3   4      203.99      191.22      5.01 o 
  11  -3   4       19.72       16.37      2.04 o 
  12  -3   4       15.92       16.97      2.29 o 
  13  -3   4        0.60       -1.95      1.95 o 
 -14  -2   4        4.26        0.86      5.99 o 
 -13  -2   4       45.48       49.26      2.73 o 
 -12  -2   4      448.62      445.25      9.06 o 
 -11  -2   4      124.79      121.21      3.99 o 
 -10  -2   4       32.52       32.63      1.62 o 
  -9  -2   4      522.86      532.81      7.01 o 
  -8  -2   4      385.42      386.22      5.20 o 
  -7  -2   4      285.93      293.46      4.02 o 
  -6  -2   4      276.64      272.92      3.27 o 
  -5  -2   4      461.16      473.02      4.68 o 
  -4  -2   4      327.73      350.93      3.73 o 
  -3  -2   4     2306.49     2434.04     23.67 o 
  -2  -2   4      112.97      108.47      1.78 o 
  -1  -2   4      124.87      118.85      1.63 o 
   0  -2   4      910.25      871.20     14.52 o 
   1  -2   4     6832.44     6925.86    102.97 o 
   2  -2   4        0.74        1.09      0.47 o 
   3  -2   4      114.62       96.05      1.83 o 
   4  -2   4      882.40      809.38     13.63 o 
   5  -2   4       42.03       38.13      1.53 o 
   6  -2   4       51.94       49.41      2.21 o 
   7  -2   4       85.17       90.90      3.32 o 
   8  -2   4      332.27      323.03      6.80 o 
   9  -2   4       28.03       28.21      1.74 o 
  10  -2   4        3.31        0.07      1.57 o 
  11  -2   4       48.21       47.74      2.79 o 
  12  -2   4       54.68       57.30      3.36 o 
 -14  -1   4        5.74        2.52      1.79 o 
 -13  -1   4       72.11       66.91      3.12 o 
 -12  -1   4      120.26      114.05      3.72 o 
 -11  -1   4       46.57       47.28      1.99 o 
 -10  -1   4       16.08       17.61      1.20 o 
  -9  -1   4      279.69      278.66      4.04 o 
  -8  -1   4      416.89      436.16      5.28 o 
  -7  -1   4      478.44      471.02      4.97 o 
  -6  -1   4      550.46      565.73      5.49 o 
  -5  -1   4     1085.41     1124.69      9.99 o 
  -4  -1   4     2127.58     2218.83     19.32 o 
  -3  -1   4        1.08        1.29      0.31 o 
  -2  -1   4     1419.15     1483.24     17.67 o 
  -1  -1   4     1063.95     1067.33     18.62 o 
   0  -1   4      232.81      227.62      3.45 o 
   1  -1   4     1021.04     1135.28     13.07 o 
   2  -1   4       18.16       15.38      0.52 o 
   3  -1   4      159.06      166.29      2.53 o 
   4  -1   4      879.27      911.50     15.31 o 
   5  -1   4       15.70       22.48      1.18 o 
   6  -1   4     1109.79     1056.38     15.59 o 
   7  -1   4      208.28      215.04      5.79 o 
   8  -1   4      299.24      290.72      6.35 o 
   9  -1   4       82.83       84.08      5.98 o 
  10  -1   4       57.97       57.37      3.46 o 
  11  -1   4       51.12       48.71      3.75 o 
  12  -1   4        5.51        7.99      2.04 o 
 -14   0   4        0.57       -0.81      1.62 o 
 -13   0   4      148.82      149.93      4.47 o 
 -12   0   4        6.80        8.88      1.32 o 
 -11   0   4       20.70       19.71      1.31 o 
 -10   0   4       84.90       87.43      2.23 o 
  -9   0   4      421.73      407.36      5.48 o 
  -8   0   4       79.17       88.58      1.50 o 
  -7   0   4      409.04      375.82      4.03 o 
  -6   0   4     1999.99     2041.99     18.69 o 
  -5   0   4      418.42      401.79      3.99 o 
  -4   0   4        6.51        9.56      0.41 o 
  -3   0   4        0.35        0.86      0.32 o 
  -2   0   4      551.03      525.97      8.28 o 
  -1   0   4      393.60      458.43      8.38 o 
   0   0   4      170.80      190.97      2.98 o 
   1   0   4        2.06        3.13      0.22 o 
   2   0   4      347.49      348.17      4.29 o 
   3   0   4      341.80      338.51      4.33 o 
   4   0   4       19.95       19.40      0.85 o 
   5   0   4     1169.77     1150.79     14.93 o 
   6   0   4       56.74       57.50      1.93 o 
   7   0   4      599.32      546.70     11.07 o 
   8   0   4        1.12        0.00      2.12 o 
   9   0   4       24.08       22.35      2.50 o 
  10   0   4      272.87      261.82      7.71 o 
  11   0   4       12.16        9.21      2.44 o 
  12   0   4       12.16        8.11      2.13 o 
 -15   1   4      112.53      124.84      4.38 o 
 -14   1   4       26.57       26.61      2.35 o 
 -13   1   4       46.08       51.25      3.65 o 
 -12   1   4        1.10        0.77      1.02 o 
 -11   1   4        3.83        3.51      0.99 o 
 -10   1   4      169.70      168.39      3.25 o 
  -9   1   4       58.77       57.93      1.35 o 
  -8   1   4        0.37        0.76      0.46 o 
  -7   1   4      386.88      394.52      4.20 o 
  -6   1   4     1706.30     1786.90     17.39 o 
  -5   1   4      747.42      740.39      8.28 o 
  -4   1   4      167.18      186.84      2.09 o 
  -3   1   4     1187.48     1280.78     13.18 o 
  -2   1   4     1340.28     1385.51     16.21 o 
  -1   1   4     2075.51     2182.86     23.55 o 
   0   1   4      285.31      244.88      2.73 o 
   1   1   4      214.71      235.37      2.62 o 
   2   1   4      805.68      828.50      8.56 o 
   3   1   4      661.56      593.15      7.28 o 
   4   1   4      115.65      112.45      1.92 o 
   5   1   4       57.91       51.08      1.54 o 
   6   1   4      320.47      327.03      5.76 o 
   7   1   4      454.32      448.85      8.84 o 
   8   1   4      215.16      199.14     10.41 o 
   9   1   4       49.17       51.96      3.36 o 
  10   1   4       73.32       85.52     11.04 o 
  11   1   4      102.09      103.40      4.95 o 
 -15   2   4       60.14       59.39      3.57 o 
 -14   2   4       74.10       69.36      3.18 o 
 -13   2   4        0.24       -0.31      1.44 o 
 -12   2   4        6.87        5.41      1.10 o 
 -11   2   4       21.46       20.11      1.50 o 
 -10   2   4      364.98      345.02      5.45 o 
  -9   2   4       23.59       20.40      1.00 o 
  -8   2   4      260.39      265.01      3.41 o 
  -7   2   4      298.64      289.25      3.36 o 
  -6   2   4      588.09      601.86      7.15 o 
  -5   2   4       23.88       24.31      0.69 o 
  -4   2   4      121.52      112.56      1.31 o 
  -3   2   4     5034.16     5389.09     48.20 o 
  -2   2   4     3007.69     2882.87     27.45 o 
  -1   2   4      495.86      484.38      4.54 o 
   0   2   4       38.29       35.45      0.65 o 
   1   2   4     1482.74     1555.13     15.73 o 
   2   2   4       97.70       85.64      1.38 o 
   3   2   4       10.62       13.89      0.64 o 
   4   2   4     1699.56     1722.43     20.30 o 
   5   2   4       60.46       58.62      2.01 o 
   6   2   4       74.46       86.98      2.51 o 
   7   2   4        0.86       -0.89      1.11 o 
   8   2   4       77.87       83.98      4.07 o 
   9   2   4      136.40      126.22      5.05 o 
  10   2   4      105.24      110.29     10.53 o 
  11   2   4        9.71        8.39      2.67 o 
 -15   3   4       33.71       33.56      2.62 o 
 -14   3   4        9.01        7.92      2.09 o 
 -13   3   4       81.71       74.90      3.15 o 
 -12   3   4       19.02       22.26      1.60 o 
 -11   3   4      142.30      139.85      3.38 o 
 -10   3   4       73.02       69.78      1.95 o 
  -9   3   4      118.84      129.59      2.09 o 
  -8   3   4       14.62       11.13      0.73 o 
  -7   3   4      121.38      120.89      1.88 o 
  -6   3   4      237.64      223.93      2.95 o 
  -5   3   4      427.01      401.57      4.44 o 
  -4   3   4     5018.27     5244.50     52.37 o 
  -3   3   4     6407.84     6690.72     66.69 o 
  -2   3   4      100.68      128.08      1.60 o 
  -1   3   4      184.20      176.32      2.10 o 
   0   3   4     2159.40     2189.40     22.11 o 
   1   3   4     1016.89     1014.74     13.05 o 
   2   3   4      673.92      707.77      9.41 o 
   3   3   4        0.96        0.40      0.69 o 
   4   3   4      468.34      450.85      7.33 o 
   5   3   4      127.46      136.53      4.78 o 
   6   3   4      174.15      167.08      4.56 o 
   7   3   4       21.71       18.14      1.63 o 
   8   3   4       37.72       35.06      5.73 o 
   9   3   4      180.45      174.66      6.20 o 
  10   3   4      118.38      112.36      5.06 o 
 -15   4   4       30.10       30.41      2.50 o 
 -14   4   4       12.77       11.32      1.90 o 
 -13   4   4       70.46       66.40      3.94 o 
 -12   4   4      225.79      231.64      4.83 o 
 -11   4   4      256.87      256.62      4.46 o 
 -10   4   4      159.40      161.58      3.13 o 
  -9   4   4      442.46      433.43      6.46 o 
  -8   4   4       70.19       59.28      1.33 o 
  -7   4   4      368.34      392.12      4.80 o 
  -6   4   4      172.68      177.64      2.45 o 
  -5   4   4      545.78      554.35      6.33 o 
  -4   4   4     7638.64     8153.84     81.29 o 
  -3   4   4      484.57      599.41      6.34 o 
  -2   4   4      373.32      429.26      4.65 o 
  -1   4   4      719.07      741.73      7.78 o 
   0   4   4     1251.21     1244.05     13.61 o 
   1   4   4     1745.18     1800.67     22.82 o 
   2   4   4        0.41        0.51      0.64 o 
   3   4   4      463.87      464.72      6.68 o 
   4   4   4       46.24       61.10      2.06 o 
   5   4   4       12.62       17.06      1.57 o 
   6   4   4       35.27       33.52      1.85 o 
   7   4   4      196.38      203.91      9.17 o 
   8   4   4        6.63        7.67      2.30 o 
   9   4   4       53.34       64.56      3.98 o 
  10   4   4        0.93        0.40      5.46 o 
 -15   5   4        0.10       -0.63      1.90 o 
 -14   5   4       30.19       33.38      2.39 o 
 -13   5   4      119.38      121.74      3.92 o 
 -12   5   4       96.67      103.10      2.90 o 
 -11   5   4        0.90       -0.79      0.90 o 
 -10   5   4       89.00       90.41      2.25 o 
  -9   5   4      182.02      180.37      3.29 o 
  -8   5   4       36.68       36.66      1.09 o 
  -7   5   4        8.73        8.95      0.66 o 
  -6   5   4       59.05       56.40      1.41 o 
  -5   5   4      124.10      130.54      1.93 o 
  -4   5   4      356.25      385.09      4.57 o 
  -3   5   4      436.10      475.57      5.51 o 
  -2   5   4       35.25       33.48      0.90 o 
  -1   5   4      493.76      490.80      5.71 o 
   0   5   4      816.73      843.79      9.47 o 
   1   5   4      660.49      647.60      8.79 o 
   2   5   4       10.25       11.97      1.19 o 
   3   5   4      338.03      326.07      5.72 o 
   4   5   4      103.29      109.16      3.21 o 
   5   5   4      152.10      140.57      3.53 o 
   6   5   4        2.59       -0.13      1.32 o 
   7   5   4       63.79       63.63      3.43 o 
   8   5   4       60.29       62.57      3.67 o 
   9   5   4       21.76       21.16      3.21 o 
 -15   6   4        0.61        1.01      1.76 o 
 -14   6   4       60.89       62.01      3.02 o 
 -13   6   4      130.21      125.22      3.95 o 
 -12   6   4       45.22       45.48      2.32 o 
 -11   6   4      189.47      198.58      3.79 o 
 -10   6   4      360.86      344.25      5.52 o 
  -9   6   4      295.83      285.81      4.28 o 
  -8   6   4       13.70       12.66      0.88 o 
  -7   6   4      109.55      112.31      1.94 o 
  -6   6   4      324.39      326.36      5.57 o 
  -5   6   4      865.86      871.69      9.79 o 
  -4   6   4       87.70       79.95      1.46 o 
  -3   6   4       24.85       26.65      1.08 o 
  -2   6   4      484.96      488.68      5.76 o 
  -1   6   4     1395.77     1405.45     15.42 o 
   0   6   4      447.56      429.46      5.65 o 
   1   6   4       13.03       17.06      1.21 o 
   2   6   4      615.24      629.84      9.92 o 
   3   6   4       82.78       88.87      2.62 o 
   4   6   4      133.48      128.41      4.51 o 
   5   6   4        9.97        9.84      1.68 o 
   6   6   4      115.01      116.91      3.90 o 
   7   6   4        2.67        1.65      1.72 o 
   8   6   4        5.58        5.60      2.02 o 
 -15   7   4        6.22        8.37      1.99 o 
 -14   7   4       48.27       50.71      3.60 o 
 -13   7   4       17.27       16.47      1.96 o 
 -12   7   4       16.04       14.26      1.49 o 
 -11   7   4      110.60      109.20      2.62 o 
 -10   7   4      119.91      123.07      2.54 o 
  -9   7   4       80.80       79.72      2.09 o 
  -8   7   4       44.55       47.12      1.48 o 
  -7   7   4      153.59      154.38      4.11 o 
  -6   7   4      145.40      145.15      2.47 o 
  -5   7   4      487.62      493.59      5.89 o 
  -4   7   4       30.76       31.68      0.97 o 
  -3   7   4       30.51       31.02      1.08 o 
  -2   7   4      396.58      385.26      4.75 o 
  -1   7   4       41.84       38.57      1.16 o 
   0   7   4       15.15       16.34      0.99 o 
   1   7   4      135.37      131.95      3.11 o 
   2   7   4       73.42       65.40      3.05 o 
   3   7   4      189.26      193.42      5.06 o 
   4   7   4       50.39       44.87      2.60 o 
   5   7   4        1.21        1.36      1.54 o 
   6   7   4      187.13      170.12      4.91 o 
   7   7   4        8.89        8.44      2.11 o 
   8   7   4        1.13        1.85      1.96 o 
 -15   8   4       29.21       31.01      3.09 o 
 -14   8   4       15.90       13.92      2.56 o 
 -13   8   4       10.65        8.37      2.63 o 
 -12   8   4       12.66       12.49      1.80 o 
 -11   8   4      116.73      118.34      3.65 o 
 -10   8   4       85.23       81.62      2.19 o 
  -9   8   4        1.68        3.75      0.89 o 
  -8   8   4      325.33      317.09      4.69 o 
  -7   8   4      481.84      452.28      7.31 o 
  -6   8   4       58.10       54.19      1.54 o 
  -5   8   4        0.09       -0.61      0.66 o 
  -4   8   4      189.92      195.76      3.09 o 
  -3   8   4      647.02      662.09      8.42 o 
  -2   8   4       70.95       75.78      2.05 o 
  -1   8   4       54.51       51.53      1.68 o 
   0   8   4      108.56      111.59      2.85 o 
   1   8   4        4.20        3.84      1.11 o 
   2   8   4      204.02      214.58      7.75 o 
   3   8   4        4.20        2.65      1.50 o 
   4   8   4        5.21        3.78      1.61 o 
   5   8   4       78.94       74.79      3.36 o 
   6   8   4        4.12        3.51      1.84 o 
   7   8   4       11.48       11.95      2.30 o 
 -15   9   4       18.42       19.65      2.39 o 
 -14   9   4        3.52        0.51      1.76 o 
 -13   9   4       60.66       55.80      2.88 o 
 -12   9   4       68.97       69.46      3.05 o 
 -11   9   4       38.89       42.99      2.00 o 
 -10   9   4        6.07        8.62      1.30 o 
  -9   9   4        7.21        6.90      0.98 o 
  -8   9   4      122.82      123.41      3.47 o 
  -7   9   4       33.48       29.98      1.40 o 
  -6   9   4       53.19       52.53      1.88 o 
  -5   9   4       49.64       49.00      2.09 o 
  -4   9   4      192.38      199.89      3.24 o 
  -3   9   4       34.79       36.72      1.48 o 
  -2   9   4       52.10       48.44      1.68 o 
  -1   9   4      133.08      130.22      3.21 o 
   0   9   4        2.77        2.62      1.16 o 
   1   9   4       90.28       85.00      4.07 o 
   2   9   4       26.65       26.06      2.09 o 
   3   9   4       11.74        8.28      1.83 o 
   4   9   4       12.76       13.44      2.05 o 
   5   9   4       71.61       72.38      3.41 o 
   6   9   4        0.29       -0.68      2.05 o 
 -14  10   4        1.33        1.25      1.83 o 
 -13  10   4        1.13        0.13      1.70 o 
 -12  10   4      104.63       99.89      3.63 o 
 -11  10   4        2.18        2.80      1.82 o 
 -10  10   4        0.06       -1.11      1.11 o 
  -9  10   4       89.06       84.51      2.35 o 
  -8  10   4        1.69       -0.16      0.92 o 
  -7  10   4       21.44       20.65      1.87 o 
  -6  10   4       20.72       20.15      1.17 o 
  -5  10   4      165.44      162.41      2.94 o 
  -4  10   4       81.73       84.35      2.30 o 
  -3  10   4       50.50       49.46      1.79 o 
  -2  10   4       28.89       28.03      1.68 o 
  -1  10   4       30.59       33.42      1.81 o 
   0  10   4       54.04       57.75      2.71 o 
   1  10   4       28.41       29.59      2.20 o 
   2  10   4       38.32       41.21      3.79 o 
   3  10   4       18.07       18.60      2.23 o 
   4  10   4        3.77        2.26      1.85 o 
   5  10   4        2.80        1.48      1.99 o 
 -14  11   4        5.27        5.97      2.00 o 
 -13  11   4       29.03       33.84      2.56 o 
 -12  11   4        0.41        1.69      1.71 o 
 -11  11   4        4.39        3.96      1.70 o 
 -10  11   4        0.93        1.62      1.45 o 
  -9  11   4       19.40       21.75      2.44 o 
  -8  11   4        4.46        5.23      1.23 o 
  -7  11   4        2.68        2.29      1.04 o 
  -6  11   4       46.32       47.15      1.84 o 
  -5  11   4      116.90      111.55      2.75 o 
  -4  11   4       58.52       57.35      2.03 o 
  -3  11   4        3.59        3.57      1.23 o 
  -2  11   4      168.08      164.81      4.73 o 
  -1  11   4       71.89       77.96      3.28 o 
   0  11   4       67.69       71.81      3.22 o 
   1  11   4        0.38        2.99      1.79 o 
   2  11   4       92.42       96.37      3.87 o 
   3  11   4       18.62       24.22      2.51 o 
 -13  12   4        6.64        8.04      2.10 o 
 -12  12   4        0.09        0.14      1.73 o 
 -11  12   4        4.19        4.49      1.73 o 
 -10  12   4       34.68       36.81      2.43 o 
  -9  12   4        9.86       11.04      2.17 o 
  -8  12   4        0.20       -1.63      1.63 o 
  -7  12   4        8.29        6.72      1.96 o 
  -6  12   4       83.95       80.42      4.19 o 
  -5  12   4       18.13       15.61      1.91 o 
  -4  12   4        0.02       -1.39      1.39 o 
  -3  12   4       47.27       46.59      3.07 o 
  -2  12   4       35.65       37.11      2.51 o 
  -1  12   4       73.64       76.34      3.35 o 
   0  12   4        6.65        6.18      2.02 o 
   1  12   4       28.40       29.27      2.64 o 
   2  12   4       14.11       14.56      2.25 o 
 -12  13   4        1.94        1.24      1.84 o 
 -11  13   4        7.43        9.62      1.99 o 
 -10  13   4       45.96       46.15      3.47 o 
  -9  13   4        0.11       -2.00      2.00 o 
  -8  13   4        8.50       10.90      5.43 o 
  -7  13   4       13.61       12.01      2.32 o 
  -6  13   4       11.86        9.22      2.12 o 
  -5  13   4        0.04       -1.08      1.60 o 
  -4  13   4       12.40       10.42      1.93 o 
  -3  13   4       68.57       73.36      3.37 o 
  -2  13   4        9.32        9.40      1.98 o 
  -1  13   4       26.66       27.60      3.13 o 
   0  13   4        6.98        8.81      2.06 o 
 -11  14   4       24.41       18.57      4.32 o 
 -10  14   4        5.57        2.52      4.24 o 
  -9  14   4        9.64        6.90      2.40 o 
  -8  14   4       31.70       32.26      3.08 o 
  -7  14   4        0.32       -0.04      2.16 o 
  -6  14   4       17.28       20.71      3.96 o 
  -5  14   4        6.79        5.00      1.96 o 
  -4  14   4        4.48        5.41      1.93 o 
  -3  14   4       34.22       32.99      2.69 o 
  -2  14   4        0.78        1.62      1.89 o 
  -7  15   4       32.68       29.72      4.79 o 
  -6  15   4        0.00       -1.11      2.10 o 
   1 -16   5       19.23       27.69      4.09 o 
   2 -16   5        3.26        1.26      2.22 o 
   3 -16   5       17.47       18.09      2.73 o 
   4 -16   5       10.14       16.32      7.51 o 
   5 -16   5        6.92        7.66      2.48 o 
   6 -16   5        3.45        6.32      2.52 o 
   7 -16   5        0.04       -2.24      2.24 o 
  -1 -15   5       31.80       33.67      3.22 o 
   0 -15   5       35.20       38.88      5.06 o 
   1 -15   5        2.44        0.24      2.51 o 
   2 -15   5        6.76        8.16      3.89 o 
   3 -15   5       11.90       12.56      3.64 o 
   4 -15   5       58.17       58.32      3.59 o 
   5 -15   5        6.28        8.59      2.32 o 
   6 -15   5        6.03        6.81      2.29 o 
   7 -15   5        5.81        3.37      2.22 o 
   8 -15   5       44.34       47.68      7.40 o 
   9 -15   5        1.39       -2.31      2.31 o 
  -3 -14   5        0.02        1.86      2.23 o 
  -2 -14   5       33.48       35.97      3.19 o 
  -1 -14   5       19.48       23.34      2.75 o 
   0 -14   5       39.43       38.53      3.05 o 
   1 -14   5        0.04        1.20      1.79 o 
   2 -14   5       20.85       23.38      4.16 o 
   3 -14   5       43.60       46.05      3.64 o 
   4 -14   5       23.10       26.18      2.61 o 
   5 -14   5        4.97        3.16      1.98 o 
   6 -14   5        0.36       -1.84      1.84 o 
   7 -14   5       23.39       28.97      4.55 o 
   8 -14   5       20.82       22.28      2.72 o 
   9 -14   5        0.09        0.21      2.14 o 
  10 -14   5        2.05        3.13      2.33 o 
  -5 -13   5       56.55       55.59      3.11 o 
  -4 -13   5       11.36       17.25      2.17 o 
  -3 -13   5       88.33       89.26      3.64 o 
  -2 -13   5        5.65        3.67      1.90 o 
  -1 -13   5       42.36       41.96      2.48 o 
   0 -13   5        0.29        1.89      1.46 o 
   1 -13   5       19.06       20.23      1.97 o 
   2 -13   5      277.71      295.64      6.66 o 
   3 -13   5       67.97       69.34      3.03 o 
   4 -13   5        3.57        0.99      1.48 o 
   5 -13   5       15.08       17.85      1.90 o 
   6 -13   5      112.00      107.35      3.71 o 
   7 -13   5       72.67       81.13      3.96 o 
   8 -13   5        0.38        0.58      1.87 o 
   9 -13   5       69.17       74.95      4.00 o 
  10 -13   5       48.25       46.07      3.50 o 
  11 -13   5        1.02        1.43      2.22 o 
  -6 -12   5       63.26       61.98      3.16 o 
  -5 -12   5        0.54        2.09      1.79 o 
  -4 -12   5       53.75       61.66      3.00 o 
  -3 -12   5        8.82        7.71      1.48 o 
  -2 -12   5       31.37       26.14      1.79 o 
  -1 -12   5        4.77        3.80      1.39 o 
   0 -12   5        6.60        6.36      1.45 o 
   1 -12   5      508.06      499.78      9.68 o 
   2 -12   5       57.60       55.55      3.30 o 
   3 -12   5       24.34       25.92      1.96 o 
   4 -12   5       19.57       14.81      1.69 o 
   5 -12   5      126.97      139.78      4.05 o 
   6 -12   5      125.45      133.94      3.98 o 
   7 -12   5        1.85        1.20      1.50 o 
   8 -12   5       45.55       47.55      3.03 o 
   9 -12   5        9.46        8.54      2.12 o 
  10 -12   5       22.67       29.34      4.59 o 
  11 -12   5        1.20       -2.35      4.05 o 
  -7 -11   5       31.39       29.84      3.63 o 
  -6 -11   5       49.57       52.02      3.33 o 
  -5 -11   5       11.26        8.31      1.53 o 
  -4 -11   5       28.79       23.85      1.75 o 
  -3 -11   5       27.43       28.31      1.72 o 
  -2 -11   5        0.90        0.51      1.08 o 
  -1 -11   5        6.49        5.14      1.33 o 
   0 -11   5      122.23      128.91      3.63 o 
   1 -11   5      420.05      399.69      7.88 o 
   2 -11   5       19.56       16.46      1.53 o 
   3 -11   5      113.45      115.52      5.28 o 
   4 -11   5       69.94       71.78      2.76 o 
   5 -11   5      333.91      345.56      7.12 o 
   6 -11   5      141.97      139.13      3.94 o 
   7 -11   5        0.22       -1.28      1.28 o 
   8 -11   5      167.47      155.85      4.38 o 
   9 -11   5       54.93       53.09      3.12 o 
  10 -11   5        6.85        8.97      2.56 o 
  11 -11   5        0.18       -0.96      1.89 o 
  12 -11   5       25.10       28.08      3.09 o 
  -8 -10   5       41.62       32.96      3.09 o 
  -7 -10   5       20.88       17.89      2.65 o 
  -6 -10   5       61.55       63.13      2.50 o 
  -5 -10   5       27.78       21.40      1.66 o 
  -4 -10   5       59.55       60.32      2.29 o 
  -3 -10   5       13.77       10.52      1.26 o 
  -2 -10   5       32.31       29.66      1.62 o 
  -1 -10   5       46.06       47.11      2.93 o 
   0 -10   5      449.79      433.17      7.10 o 
   1 -10   5       21.81       25.56      1.64 o 
   2 -10   5       39.62       38.41      1.37 o 
   3 -10   5      299.61      294.60      5.18 o 
   4 -10   5      138.05      139.59      3.64 o 
   5 -10   5      410.55      394.19      7.71 o 
   6 -10   5      108.71       89.53      2.95 o 
   7 -10   5       49.54       43.73      2.22 o 
   8 -10   5      192.32      182.23      4.69 o 
   9 -10   5       40.61       36.06      2.30 o 
  10 -10   5       12.83        8.79      2.17 o 
  11 -10   5       40.53       47.37      6.25 o 
  12 -10   5       17.16       20.60      2.69 o 
  -9  -9   5       62.91       54.52      5.28 o 
  -8  -9   5      172.24      173.86      6.56 o 
  -7  -9   5       95.44       88.76      4.85 o 
  -6  -9   5       98.31       98.37      3.06 o 
  -5  -9   5      277.20      278.28      5.26 o 
  -4  -9   5      313.00      301.30      5.49 o 
  -3  -9   5      205.78      211.57      4.16 o 
  -2  -9   5       82.06       76.64      1.97 o 
  -1  -9   5      199.78      204.03      3.85 o 
   0  -9   5      668.87      663.30      9.14 o 
   1  -9   5       49.20       46.57      1.46 o 
   2  -9   5       10.33       10.92      0.83 o 
   3  -9   5      838.06      860.56     11.52 o 
   4  -9   5      452.75      473.60      7.54 o 
   5  -9   5      552.25      526.08      8.32 o 
   6  -9   5      134.28      129.08      3.51 o 
   7  -9   5      357.01      367.78      7.43 o 
   8  -9   5      364.20      347.55      7.25 o 
   9  -9   5       66.73       75.74      3.02 o 
  10  -9   5        6.49        6.56      2.17 o 
  11  -9   5      160.34      159.22      7.58 o 
  12  -9   5       10.71       15.22      2.69 o 
 -10  -8   5       37.82       32.15      4.81 o 
  -9  -8   5       63.91       69.08      5.79 o 
  -8  -8   5        6.82        6.93      1.64 o 
  -7  -8   5       43.48       39.99      2.23 o 
  -6  -8   5      111.83      108.85      2.89 o 
  -5  -8   5      265.10      237.72      4.56 o 
  -4  -8   5       23.28       21.73      1.28 o 
  -3  -8   5      320.30      292.18      4.20 o 
  -2  -8   5      211.66      231.25      3.46 o 
  -1  -8   5      352.60      357.61      5.25 o 
   0  -8   5       34.78       31.94      1.13 o 
   1  -8   5       64.77       60.47      1.49 o 
   2  -8   5     1652.08     1660.30     21.38 o 
   3  -8   5      377.65      399.02      5.67 o 
   4  -8   5       15.40       10.59      0.95 o 
   5  -8   5       59.50       47.91      2.30 o 
   6  -8   5      125.93      116.92      2.71 o 
   7  -8   5      330.39      303.92      6.28 o 
   8  -8   5      242.72      219.37      5.10 o 
   9  -8   5        0.03       -0.84      1.30 o 
  10  -8   5       38.25       38.58      2.77 o 
  11  -8   5       22.66       20.14      2.59 o 
  12  -8   5       29.24       29.21      2.96 o 
  13  -8   5        6.94       10.06      2.96 o 
 -11  -7   5       46.30       54.45      5.67 o 
 -10  -7   5      152.39      155.65      8.55 o 
  -9  -7   5       60.34       67.05      3.82 o 
  -8  -7   5       68.66       67.69      2.85 o 
  -7  -7   5      250.90      245.17      5.57 o 
  -6  -7   5      767.49      732.10     11.30 o 
  -5  -7   5      428.35      413.61      6.07 o 
  -4  -7   5        2.58       -0.19      0.57 o 
  -3  -7   5      349.71      389.68      4.76 o 
  -2  -7   5      982.15      977.83     11.03 o 
  -1  -7   5      479.21      491.71      6.24 o 
   0  -7   5      121.89      128.84      2.07 o 
   1  -7   5      468.58      468.71      5.92 o 
   2  -7   5     1231.58     1280.04     15.20 o 
   3  -7   5      256.44      270.92      4.49 o 
   4  -7   5      155.59      160.58      3.05 o 
   5  -7   5      199.86      208.95      3.80 o 
   6  -7   5      173.05      208.62      3.89 o 
   7  -7   5      501.24      453.91      8.61 o 
   8  -7   5       49.97       47.89      2.45 o 
   9  -7   5       65.07       70.58      2.90 o 
  10  -7   5      145.45      144.65      4.24 o 
  11  -7   5       32.27       32.08      2.79 o 
  12  -7   5        4.38        2.06      2.13 o 
  13  -7   5        8.75        7.68      2.22 o 
 -12  -6   5      128.74      149.75      5.81 o 
 -11  -6   5       71.49       79.83      4.79 o 
 -10  -6   5        4.73        3.47      1.97 o 
  -9  -6   5       11.50       10.76      1.58 o 
  -8  -6   5        3.90        4.10      1.23 o 
  -7  -6   5       94.71      104.94      5.07 o 
  -6  -6   5      117.88      111.81      2.32 o 
  -5  -6   5       29.68       26.51      1.21 o 
  -4  -6   5       21.97       27.36      0.89 o 
  -3  -6   5      126.77      113.17      1.66 o 
  -2  -6   5      249.61      244.17      2.94 o 
  -1  -6   5      169.40      155.19      2.28 o 
   0  -6   5      518.00      497.26      6.15 o 
   1  -6   5      840.61      853.89     10.22 o 
   2  -6   5      512.23      505.59      6.24 o 
   3  -6   5       29.48       27.97      0.96 o 
   4  -6   5      102.52       98.61      2.12 o 
   5  -6   5       99.16       96.40      2.21 o 
   6  -6   5       46.61       52.72      1.73 o 
   7  -6   5      248.34      226.73      4.98 o 
   8  -6   5        6.93        3.44      1.31 o 
   9  -6   5      109.47      100.28      5.12 o 
  10  -6   5       69.89       60.19      3.30 o 
  11  -6   5       68.26       74.20      3.92 o 
  12  -6   5       15.88       20.21      3.68 o 
  13  -6   5       24.55       29.30      3.48 o 
 -12  -5   5       11.54        6.46      2.18 o 
 -11  -5   5      154.90      156.78      9.91 o 
 -10  -5   5        0.24       -1.05      1.62 o 
  -9  -5   5       19.09       22.93      2.26 o 
  -8  -5   5      301.44      319.06      5.65 o 
  -7  -5   5      157.99      152.36      2.87 o 
  -6  -5   5      719.70      735.38      9.21 o 
  -5  -5   5        1.33        0.83      0.57 o 
  -4  -5   5      372.15      365.59      3.94 o 
  -3  -5   5      407.64      400.40      4.42 o 
  -2  -5   5       53.88       51.66      1.46 o 
   0  -5   5      497.67      534.26      5.92 o 
   1  -5   5     1073.51     1117.11     13.15 o 
   2  -5   5      516.57      482.13      6.42 o 
   3  -5   5      325.06      331.62      4.64 o 
   4  -5   5      491.25      484.63      6.63 o 
   5  -5   5      221.14      219.88      3.82 o 
   6  -5   5      333.74      293.66      4.99 o 
   7  -5   5      126.62      128.49      4.16 o 
   8  -5   5      376.06      358.77      7.23 o 
   9  -5   5      245.22      234.00      6.49 o 
  10  -5   5       19.93       19.46      1.91 o 
  11  -5   5       16.06       15.90      2.09 o 
  12  -5   5       39.03       33.87      2.62 o 
  13  -5   5       79.23       87.27      3.90 o 
 -13  -4   5       65.92       58.43      3.76 o 
 -12  -4   5       38.24       38.00      3.10 o 
 -11  -4   5        4.50        4.07      1.55 o 
 -10  -4   5       75.78       75.05      2.49 o 
  -9  -4   5       99.51       98.29      4.21 o 
  -8  -4   5      183.37      196.88      3.85 o 
  -7  -4   5       25.96       29.55      1.00 o 
  -6  -4   5       73.30       73.05      1.54 o 
  -5  -4   5      178.92      194.88      2.71 o 
  -4  -4   5       49.52       59.17      1.28 o 
  -3  -4   5      115.88       94.21      1.36 o 
  -2  -4   5      139.32      155.12      1.93 o 
  -1  -4   5      481.41      401.98      4.63 o 
   0  -4   5     3653.45     3719.50     40.45 o 
   1  -4   5      226.85      200.97      2.56 o 
   2  -4   5       66.15       80.43      1.15 o 
   3  -4   5     2166.95     2175.23     25.37 o 
   4  -4   5     1346.45     1389.54     17.86 o 
   5  -4   5      694.34      720.69      9.61 o 
   6  -4   5      130.52      133.88      2.58 o 
   7  -4   5      165.87      159.73      3.31 o 
   8  -4   5      186.80      190.46      5.44 o 
   9  -4   5        3.57       -0.26      1.32 o 
  10  -4   5        2.03        1.96      1.39 o 
  11  -4   5       29.66       34.44      3.14 o 
  12  -4   5       46.58       52.17      3.03 o 
 -13  -3   5        5.28        3.80      2.16 o 
 -12  -3   5       95.77       98.15      3.52 o 
 -11  -3   5        3.41        2.28      1.23 o 
 -10  -3   5      152.27      153.19      3.50 o 
  -9  -3   5      617.36      619.70      8.93 o 
  -8  -3   5       95.52       98.19      1.98 o 
  -7  -3   5       53.27       52.45      1.27 o 
  -6  -3   5        3.88        5.85      0.54 o 
  -5  -3   5      998.07      981.58      9.93 o 
  -4  -3   5        1.48        1.86      0.45 o 
  -3  -3   5       27.60       30.09      0.75 o 
  -2  -3   5       18.80       15.07      0.51 o 
  -1  -3   5        4.98        4.68      0.72 o 
   0  -3   5      105.72      135.16      2.21 o 
   1  -3   5       15.15       18.36      0.55 o 
   2  -3   5     2450.05     2531.61     31.80 o 
   3  -3   5      444.02      458.37      6.92 o 
   4  -3   5     1072.28     1034.36     15.15 o 
   5  -3   5       76.66       80.76      3.51 o 
   6  -3   5      883.37      866.49     13.51 o 
   7  -3   5      274.61      246.86      9.97 o 
   8  -3   5       67.98       63.27      3.66 o 
   9  -3   5       99.54      106.60      3.08 o 
  10  -3   5        4.41        2.96      1.98 o 
  11  -3   5      138.98      135.48      4.43 o 
  12  -3   5       23.56       20.61      3.10 o 
 -14  -2   5       18.80       16.02      5.08 o 
 -13  -2   5       12.15       10.47      1.85 o 
 -12  -2   5        1.08        0.69      1.29 o 
 -11  -2   5      250.91      248.61      6.53 o 
 -10  -2   5      421.74      412.61      6.40 o 
  -9  -2   5        8.97       11.79      1.29 o 
  -8  -2   5      547.54      553.06      6.52 o 
  -7  -2   5        4.78        4.36      0.53 o 
  -6  -2   5      554.65      572.24      5.35 o 
  -5  -2   5      380.62      356.33      3.62 o 
  -4  -2   5       55.57       61.28      1.03 o 
  -3  -2   5     3674.07     3982.80     41.46 o 
  -2  -2   5        5.11        4.90      0.76 o 
  -1  -2   5      125.13      112.11      3.20 o 
   0  -2   5        0.91        2.52      0.39 o 
   1  -2   5     2635.94     2810.48     46.89 o 
   2  -2   5     4273.12     4399.25     55.06 o 
   3  -2   5     1661.07     1691.63     24.26 o 
   4  -2   5       54.18       53.70      1.48 o 
   5  -2   5        0.54        0.63      0.74 o 
   6  -2   5      805.46      809.90     29.90 o 
   7  -2   5      640.24      634.75     15.41 o 
   8  -2   5      115.86      109.99      3.85 o 
   9  -2   5       29.40       30.03      2.92 o 
  10  -2   5       72.64       77.07      3.25 o 
  11  -2   5       78.65       79.78      5.24 o 
  12  -2   5       21.48       17.35      2.40 o 
 -14  -1   5        1.70       -1.23      1.69 o 
 -13  -1   5       25.70       30.34      3.92 o 
 -12  -1   5       60.70       62.20      2.40 o 
 -11  -1   5      133.17      123.85      2.86 o 
 -10  -1   5      141.35      143.01      3.22 o 
  -9  -1   5        2.71        4.67      0.92 o 
  -8  -1   5        9.02        8.75      0.59 o 
  -7  -1   5      838.24      846.87      8.46 o 
  -6  -1   5     1554.85     1558.76     13.80 o 
  -5  -1   5      605.54      658.40      5.98 o 
  -4  -1   5      251.70      260.96      3.07 o 
  -3  -1   5        8.58        7.18      0.45 o 
  -2  -1   5      109.83      140.41      2.71 o 
  -1  -1   5        0.44        3.50      0.73 o 
   0  -1   5        0.62        1.29      0.30 o 
   1  -1   5     1001.56     1130.40     14.37 o 
   2  -1   5       69.33      103.22      1.51 o 
   3  -1   5      210.11      209.12      3.11 o 
   4  -1   5       25.08       25.50      1.36 o 
   5  -1   5      424.43      403.45      6.51 o 
   6  -1   5     1737.09     1702.89     25.46 o 
   7  -1   5      138.15      131.31      3.71 o 
   8  -1   5       42.76       43.50      2.23 o 
   9  -1   5      216.68      197.96      6.38 o 
  10  -1   5      131.30      124.32      5.08 o 
  11  -1   5        1.19       -0.54      1.79 o 
  12  -1   5       10.10        8.76      2.13 o 
 -14   0   5        0.07       -1.12      1.64 o 
 -13   0   5       36.73       41.20      2.44 o 
 -12   0   5       69.56       64.96      2.41 o 
 -11   0   5      158.50      150.23      6.40 o 
 -10   0   5      116.55      103.20      2.40 o 
  -9   0   5        4.57        3.25      0.65 o 
  -8   0   5      528.47      528.29      5.82 o 
  -7   0   5      287.87      279.22      3.19 o 
  -6   0   5      569.56      580.68      5.70 o 
  -5   0   5      341.93      354.79      3.54 o 
  -4   0   5     1794.64     1810.20     18.75 o 
  -3   0   5     1477.76     1468.51     17.56 o 
  -2   0   5     1347.19     1332.08     23.44 o 
  -1   0   5      179.41      164.51      2.41 o 
   0   0   5     2735.93     2756.04     34.81 o 
   1   0   5     4598.10     4808.23     51.23 o 
   2   0   5      153.37      159.77      2.22 o 
   3   0   5       99.60      107.60      2.39 o 
   4   0   5      279.86      294.89      4.39 o 
   5   0   5     1780.93     1748.17     22.33 o 
   6   0   5     1770.59     1686.53     24.43 o 
   7   0   5       12.45       14.48      1.83 o 
   8   0   5       56.42       62.88      3.15 o 
   9   0   5      283.38      262.14      7.59 o 
  10   0   5       60.94       59.65      6.42 o 
  11   0   5       34.67       28.39      3.12 o 
 -15   1   5       10.61       10.02      2.03 o 
 -14   1   5        0.34       -0.01      1.56 o 
 -13   1   5       59.01       59.54      2.46 o 
 -12   1   5       95.37       99.52      2.63 o 
 -11   1   5      144.58      144.76      3.06 o 
 -10   1   5        8.19        8.85      0.88 o 
  -9   1   5      207.46      200.45      2.92 o 
  -8   1   5     1045.48     1028.60     11.64 o 
  -7   1   5     1018.98     1045.11     11.00 o 
  -6   1   5        0.03        1.09      0.39 o 
  -5   1   5      731.80      715.97      7.04 o 
  -4   1   5     2588.93     2634.89     27.15 o 
  -3   1   5     1823.87     1876.93     22.05 o 
  -2   1   5      255.64      291.71      4.15 o 
  -1   1   5      110.00      113.93      1.39 o 
   0   1   5     1412.65     1409.03     14.14 o 
   1   1   5      191.66      186.58      2.19 o 
   2   1   5       44.85       55.81      1.00 o 
   3   1   5      973.87      991.98     11.88 o 
   4   1   5      191.52      204.77      3.04 o 
   5   1   5      589.26      576.81      7.39 o 
   6   1   5       10.22       12.91      1.30 o 
   7   1   5      134.49      115.74      3.54 o 
   8   1   5      412.42      425.16      9.76 o 
   9   1   5       58.90       61.33      3.66 o 
  10   1   5        4.23        4.78      2.29 o 
  11   1   5        4.08        2.88      2.38 o 
 -15   2   5       23.93       29.62      3.15 o 
 -14   2   5       30.24       31.98      2.34 o 
 -13   2   5      156.74      166.97      3.99 o 
 -12   2   5       85.26       81.52      3.82 o 
 -11   2   5       26.63       24.82      1.23 o 
 -10   2   5       59.82       60.97      1.68 o 
  -9   2   5      112.40      118.15      2.06 o 
  -8   2   5      146.84      141.37      2.18 o 
  -7   2   5        7.57        8.79      0.57 o 
  -6   2   5       63.37       70.36      1.18 o 
  -5   2   5      324.33      298.01      3.14 o 
  -4   2   5       81.21       54.01      0.84 o 
  -3   2   5     2688.09     3070.42     31.25 o 
  -2   2   5     1150.73     1196.48     11.69 o 
  -1   2   5     2009.59     2116.76     20.27 o 
   0   2   5     2854.86     3020.76     27.23 o 
   1   2   5       50.44       57.42      1.00 o 
   2   2   5      166.33      156.81      2.05 o 
   3   2   5      670.50      692.82      7.88 o 
   4   2   5      354.93      347.77      4.71 o 
   5   2   5      206.55      210.74      4.18 o 
   6   2   5        4.55        2.94      1.13 o 
   7   2   5        4.58        4.45      1.33 o 
   8   2   5      451.38      438.43     11.01 o 
   9   2   5       67.17       62.40      3.80 o 
  10   2   5       48.96       58.35      6.74 o 
 -15   3   5       13.25       15.02      2.52 o 
 -14   3   5       99.25      103.34      3.74 o 
 -13   3   5       18.48       23.25      1.69 o 
 -12   3   5       34.53       33.75      1.47 o 
 -11   3   5      145.59      151.60      3.28 o 
 -10   3   5      369.75      379.01      5.38 o 
  -9   3   5      309.46      304.77      4.04 o 
  -8   3   5       74.86       73.27      1.47 o 
  -7   3   5        4.40        3.18      0.46 o 
  -6   3   5      362.39      365.56      4.15 o 
  -5   3   5      189.19      208.94      2.46 o 
  -4   3   5      572.01      582.15      5.74 o 
  -3   3   5      180.04      196.04      2.15 o 
  -2   3   5      242.07      245.60      2.50 o 
  -1   3   5      717.89      716.71      7.12 o 
   0   3   5      136.63      140.21      1.74 o 
   1   3   5       17.61       17.43      0.69 o 
   2   3   5      287.54      285.41      3.91 o 
   3   3   5      392.89      389.18      5.71 o 
   4   3   5        1.14        0.35      0.95 o 
   5   3   5       12.71       14.11      1.78 o 
   6   3   5       91.19       92.91      3.83 o 
   7   3   5      209.91      212.43      4.68 o 
   8   3   5       46.25       48.81      3.34 o 
   9   3   5        2.36        0.99      2.18 o 
  10   3   5       46.32       44.12      5.05 o 
 -15   4   5       22.05       18.85      2.24 o 
 -14   4   5       39.59       38.42      2.45 o 
 -13   4   5        0.45        1.11      1.30 o 
 -12   4   5       19.52       22.15      1.38 o 
 -11   4   5      118.08      125.44      2.57 o 
 -10   4   5      177.71      180.05      3.21 o 
  -9   4   5        2.87        2.14      0.62 o 
  -8   4   5      377.60      371.66      4.68 o 
  -7   4   5       14.94       18.39      0.75 o 
  -6   4   5        2.21        2.27      0.45 o 
  -5   4   5      915.68      994.41     10.31 o 
  -4   4   5       25.56       21.62      0.63 o 
  -3   4   5      169.31      168.26      2.11 o 
  -2   4   5      407.85      419.88      4.61 o 
  -1   4   5      441.91      419.14      4.63 o 
   0   4   5      420.17      456.23      5.04 o 
   1   4   5      161.44      171.30      3.61 o 
   2   4   5     1106.23     1112.51     14.57 o 
   3   4   5      626.29      598.45      9.43 o 
   4   4   5        5.62        2.44      1.02 o 
   5   4   5        1.52        0.03      1.08 o 
   6   4   5       61.38       56.89      2.32 o 
   7   4   5      283.91      277.67      6.77 o 
   8   4   5       29.37       36.03      3.07 o 
   9   4   5       18.00       22.79      3.37 o 
 -15   5   5       15.63       17.07      2.09 o 
 -14   5   5        1.64        0.40      1.57 o 
 -13   5   5        4.24        4.29      1.29 o 
 -12   5   5      154.84      158.75      3.65 o 
 -11   5   5      153.64      155.82      2.96 o 
 -10   5   5       79.11       79.81      1.95 o 
  -9   5   5       14.45       14.81      1.18 o 
  -8   5   5      145.63      140.60      2.27 o 
  -7   5   5      505.07      496.71      5.98 o 
  -6   5   5      479.49      506.11      6.02 o 
  -5   5   5      123.31      139.25      2.52 o 
  -4   5   5      135.70      137.18      2.15 o 
  -3   5   5       77.06       81.75      1.34 o 
  -2   5   5       63.07       66.65      1.51 o 
  -1   5   5        2.41        2.58      0.52 o 
   0   5   5       34.65       28.81      0.91 o 
   1   5   5      679.59      699.56      9.50 o 
   2   5   5      258.52      261.92      5.27 o 
   3   5   5        3.24        3.15      1.00 o 
   4   5   5      144.57      143.50      3.46 o 
   5   5   5      300.03      297.80      6.17 o 
   6   5   5       23.40       25.43      2.19 o 
   7   5   5        3.75        1.44      1.76 o 
   8   5   5       75.20       81.47      4.20 o 
   9   5   5       65.17       71.61      5.34 o 
 -15   6   5        9.27        7.94      1.96 o 
 -14   6   5        0.42       -1.34      1.50 o 
 -13   6   5       34.36       33.98      1.91 o 
 -12   6   5       19.76       22.75      1.45 o 
 -11   6   5       79.41       80.84      2.99 o 
 -10   6   5        1.03       -0.12      0.79 o 
  -9   6   5       50.19       50.94      1.56 o 
  -8   6   5      181.06      183.69      2.79 o 
  -7   6   5      179.37      177.20      2.85 o 
  -6   6   5      282.91      289.84      3.73 o 
  -5   6   5       31.44       31.28      1.01 o 
  -4   6   5       80.76       83.94      1.53 o 
  -3   6   5       42.30       44.44      1.13 o 
  -2   6   5        1.48        1.76      0.55 o 
  -1   6   5        4.50        5.53      0.82 o 
   0   6   5      398.75      420.38      5.61 o 
   1   6   5      539.86      528.55      8.48 o 
   2   6   5       27.92       27.46      1.54 o 
   3   6   5       62.38       55.64      2.20 o 
   4   6   5       96.60       96.61      2.90 o 
   5   6   5      133.36      137.12      3.68 o 
   6   6   5      153.44      153.45      5.26 o 
   7   6   5        3.30        4.84      1.93 o 
   8   6   5       40.26       44.46      3.07 o 
 -15   7   5        2.60       -0.90      1.74 o 
 -14   7   5        7.12        5.04      1.76 o 
 -13   7   5       38.99       38.65      2.05 o 
 -12   7   5        6.20        6.12      1.31 o 
 -11   7   5        4.40        4.03      1.01 o 
 -10   7   5       79.96       78.11      2.03 o 
  -9   7   5      175.76      164.33      3.15 o 
  -8   7   5      173.70      158.00      2.81 o 
  -7   7   5       16.75       17.08      1.10 o 
  -6   7   5        2.76        4.20      0.69 o 
  -5   7   5      451.18      433.96      5.31 o 
  -4   7   5        4.00        3.75      0.63 o 
  -3   7   5        3.01        2.52      0.62 o 
  -2   7   5      251.84      262.39      3.52 o 
  -1   7   5       26.48       25.40      1.02 o 
   0   7   5      143.34      154.00      3.39 o 
   1   7   5       44.53       42.47      1.82 o 
   2   7   5       16.17       16.38      1.50 o 
   3   7   5       74.43       78.78      2.70 o 
   4   7   5      140.75      138.57      3.71 o 
   5   7   5       25.70       26.04      2.63 o 
   6   7   5        0.86        2.51      1.78 o 
   7   7   5      106.56      111.38      4.18 o 
 -15   8   5       14.13       16.47      2.30 o 
 -14   8   5        5.84        5.57      1.82 o 
 -13   8   5        4.76        2.97      1.71 o 
 -12   8   5        0.21       -0.48      1.20 o 
 -11   8   5        3.85        3.54      1.20 o 
 -10   8   5       36.97       39.11      1.59 o 
  -9   8   5        6.44        5.94      0.92 o 
  -8   8   5       45.93       43.40      1.63 o 
  -7   8   5        0.11        0.46      0.82 o 
  -6   8   5       23.09       23.13      1.11 o 
  -5   8   5      367.86      367.18      5.11 o 
  -4   8   5       93.61       93.78      2.00 o 
  -3   8   5       19.02       19.62      1.01 o 
  -2   8   5       29.42       29.23      1.13 o 
  -1   8   5      129.06      135.20      3.17 o 
   0   8   5       28.22       28.47      1.64 o 
   1   8   5        3.44        4.67      1.24 o 
   2   8   5       52.82       51.87      2.24 o 
   3   8   5       82.34       76.17      3.19 o 
   4   8   5      177.20      178.47      5.03 o 
   5   8   5       39.39       47.97      2.92 o 
   6   8   5       37.02       42.76      4.06 o 
 -14   9   5        2.01       -0.53      1.70 o 
 -13   9   5       11.52       11.49      1.91 o 
 -12   9   5        0.72       -0.63      1.28 o 
 -11   9   5       30.34       30.56      1.79 o 
 -10   9   5       73.09       72.17      2.19 o 
  -9   9   5        8.51        7.97      1.08 o 
  -8   9   5        1.72        1.31      0.90 o 
  -7   9   5       11.27       10.51      1.08 o 
  -6   9   5      123.28      119.81      2.43 o 
  -5   9   5      314.08      310.42      5.10 o 
  -4   9   5        3.11        3.08      0.83 o 
  -3   9   5       96.15       94.39      2.36 o 
  -2   9   5        9.46        9.17      1.23 o 
  -1   9   5       44.33       47.20      2.06 o 
   0   9   5        9.03        8.27      1.36 o 
   1   9   5        5.68        4.52      1.70 o 
   2   9   5      114.87      111.06      3.78 o 
   3   9   5       17.53       19.22      2.14 o 
   4   9   5        8.92        6.61      1.86 o 
   5   9   5        2.90        1.22      1.88 o 
 -14  10   5        0.48       -1.65      1.65 o 
 -13  10   5       30.39       28.67      2.44 o 
 -12  10   5       61.02       61.52      4.19 o 
 -11  10   5        9.42        9.56      1.47 o 
 -10  10   5       12.54       16.71      1.48 o 
  -9  10   5        6.22        4.37      1.07 o 
  -8  10   5        3.09        2.19      1.13 o 
  -7  10   5       14.08       14.29      1.24 o 
  -6  10   5      139.58      141.83      2.90 o 
  -5  10   5        7.37        6.90      1.09 o 
  -4  10   5        5.46        6.48      1.09 o 
  -3  10   5      102.41      104.04      2.97 o 
  -2  10   5      133.34      132.86      3.94 o 
  -1  10   5       12.09       11.91      1.49 o 
   0  10   5        1.63        1.19      1.57 o 
   1  10   5      208.32      204.68      5.43 o 
   2  10   5       15.92       17.98      2.11 o 
   3  10   5       22.47       26.01      2.45 o 
   4  10   5       11.59       10.80      2.15 o 
 -13  11   5       28.95       28.62      2.42 o 
 -12  11   5       51.09       55.51      2.92 o 
 -11  11   5       55.56       55.22      2.76 o 
 -10  11   5        7.90        7.82      1.62 o 
  -9  11   5        0.60       -1.16      1.16 o 
  -8  11   5       15.28       14.85      1.48 o 
  -7  11   5       74.02       67.71      2.43 o 
  -6  11   5        9.12        7.85      1.22 o 
  -5  11   5        4.76        4.05      1.09 o 
  -4  11   5       25.01       23.65      1.66 o 
  -3  11   5       46.37       43.28      2.31 o 
  -2  11   5       52.34       54.36      2.72 o 
  -1  11   5        4.53        2.39      1.60 o 
   0  11   5       51.39       46.21      2.76 o 
   1  11   5       32.39       35.02      3.90 o 
   2  11   5        1.19       -0.64      1.84 o 
   3  11   5        0.50        0.45      1.95 o 
 -13  12   5       23.52       25.12      2.45 o 
 -12  12   5        5.47        6.66      2.29 o 
 -11  12   5       13.07       13.57      2.00 o 
 -10  12   5        4.29        1.83      1.63 o 
  -9  12   5        0.17        0.42      1.44 o 
  -8  12   5        9.35        8.88      2.18 o 
  -7  12   5       17.14       17.05      3.05 o 
  -6  12   5        1.44        0.85      1.46 o 
  -5  12   5        2.40        0.26      1.53 o 
  -4  12   5       20.02       20.25      2.05 o 
  -3  12   5        7.36        9.73      2.85 o 
  -2  12   5       11.59        6.96      1.93 o 
  -1  12   5        7.69        6.25      1.98 o 
   0  12   5       44.79       44.68      2.91 o 
   1  12   5       10.73       11.22      2.12 o 
 -12  13   5        5.73        4.85      1.95 o 
 -11  13   5        0.35       -0.91      3.05 o 
 -10  13   5       13.72       15.62      2.64 o 
  -9  13   5       15.43       16.99      2.64 o 
  -8  13   5       25.93       21.23      2.71 o 
  -7  13   5        1.35       -1.44      1.88 o 
  -6  13   5        5.97        5.76      2.43 o 
  -5  13   5        1.64        2.37      2.27 o 
  -4  13   5        0.60        0.39      1.75 o 
  -3  13   5        8.90        8.42      2.01 o 
  -2  13   5        1.03       -0.54      1.91 o 
  -1  13   5       21.98       20.57      2.37 o 
 -10  14   5        8.52        7.77      2.54 o 
  -9  14   5       19.25       22.07      2.90 o 
  -8  14   5        2.87        3.22      3.03 o 
  -7  14   5        0.08        0.80      2.08 o 
  -6  14   5        2.01        0.00      1.85 o 
  -5  14   5        7.10        5.39      2.02 o 
  -4  14   5        2.01       -0.74      1.91 o 
  -3  14   5        1.03       -2.18      2.18 o 
   2 -16   6        1.14        2.28      2.24 o 
   3 -16   6        7.34        6.92      2.40 o 
   4 -16   6        2.15       -0.05      2.19 o 
   5 -16   6        0.09       -2.00      2.09 o 
   6 -16   6       40.49       45.07      3.38 o 
  -1 -15   6       11.27       13.08      3.92 o 
   0 -15   6        2.18        3.69      2.18 o 
   1 -15   6       87.20       98.36      4.59 o 
   2 -15   6       22.19       23.93      2.76 o 
   3 -15   6        0.56       -2.00      2.00 o 
   4 -15   6        2.84        0.18      2.10 o 
   5 -15   6       24.33       31.28      5.48 o 
   6 -15   6       12.42       12.93      3.98 o 
   7 -15   6        0.23       -0.04      2.15 o 
   8 -15   6       24.19       31.98      5.52 o 
  -3 -14   6       51.80       62.91      5.82 o 
  -2 -14   6        8.49        4.20      2.20 o 
  -1 -14   6        4.03        3.07      2.04 o 
   0 -14   6       91.06       96.27      3.64 o 
   1 -14   6        9.58        7.17      1.72 o 
   2 -14   6       68.06       60.05      3.11 o 
   3 -14   6        5.57        6.40      1.73 o 
   4 -14   6      104.68      114.36      5.60 o 
   5 -14   6       14.30       11.00      1.91 o 
   6 -14   6        1.41       -0.22      1.94 o 
   7 -14   6       15.20       12.85      2.65 o 
   8 -14   6        5.04        3.81      2.16 o 
   9 -14   6       50.84       59.91     13.86 o 
  -5 -13   6       22.72       24.41      4.45 o 
  -4 -13   6      174.68      192.16      9.48 o 
  -3 -13   6       11.36        8.03      2.22 o 
  -2 -13   6        0.01       -0.93      1.90 o 
  -1 -13   6      112.20      126.89      3.99 o 
   0 -13   6       30.97       28.17      2.09 o 
   1 -13   6       29.37       36.74      2.25 o 
   2 -13   6       15.08       15.53      1.80 o 
   3 -13   6       63.87       72.58      3.08 o 
   4 -13   6       43.06       43.25      2.53 o 
   5 -13   6       12.92       11.23      1.72 o 
   6 -13   6        5.09        2.94      1.61 o 
   7 -13   6       27.68       33.40      2.40 o 
   8 -13   6       13.38       12.15      2.26 o 
   9 -13   6       42.13       43.72      3.20 o 
  10 -13   6        6.15        5.84      2.34 o 
  -6 -12   6        3.31        4.50      2.41 o 
  -5 -12   6      297.25      324.99      7.34 o 
  -4 -12   6        0.60       -1.44      1.44 o 
  -3 -12   6        2.79        0.75      1.37 o 
  -2 -12   6       23.92       26.48      1.96 o 
  -1 -12   6       35.92       34.35      2.17 o 
   0 -12   6       81.94       88.65      3.11 o 
   1 -12   6       78.18       86.54      3.47 o 
   2 -12   6       25.61       28.77      1.92 o 
   3 -12   6       85.80       94.31      4.86 o 
   4 -12   6      131.55      135.52      3.86 o 
   5 -12   6       73.52       78.86      3.01 o 
   6 -12   6       13.60       14.15      1.80 o 
   7 -12   6      123.01      134.65      4.07 o 
   8 -12   6       77.51       82.34      4.72 o 
   9 -12   6        0.97       -1.21      1.96 o 
  10 -12   6       19.84       18.06      2.59 o 
  11 -12   6        0.64       -1.00      2.05 o 
  -7 -11   6       70.97       76.29      4.43 o 
  -6 -11   6       99.65       96.65      3.18 o 
  -5 -11   6       26.32       25.84      2.37 o 
  -4 -11   6        0.18        0.04      1.14 o 
  -3 -11   6       11.61        9.18      1.47 o 
  -2 -11   6       17.09       19.85      1.64 o 
  -1 -11   6      126.05      126.87      3.57 o 
   0 -11   6        1.11       -0.57      1.15 o 
   1 -11   6       21.96       19.04      1.55 o 
   2 -11   6       26.28       29.63      1.78 o 
   3 -11   6       87.45       89.96      4.10 o 
   4 -11   6      108.65      111.13      3.34 o 
   5 -11   6        0.08        0.23      1.24 o 
   6 -11   6       41.03       44.40      2.90 o 
   7 -11   6       67.72       70.30      4.71 o 
   8 -11   6       36.18       33.33      2.26 o 
   9 -11   6       10.24       10.21      2.15 o 
  10 -11   6       12.20       12.28      2.28 o 
  11 -11   6        2.99        1.03      2.33 o 
  -8 -10   6       21.09       14.83      3.77 o 
  -7 -10   6       87.89       92.16      3.58 o 
  -6 -10   6      153.28      151.34      3.77 o 
  -5 -10   6      116.26      122.73      3.23 o 
  -4 -10   6       31.83       35.25      1.75 o 
  -3 -10   6      126.83      133.63      4.50 o 
  -2 -10   6      410.18      429.83      8.25 o 
  -1 -10   6      265.29      255.77      4.68 o 
   0 -10   6        0.86       -0.04      0.77 o 
   1 -10   6      352.94      381.37      5.72 o 
   2 -10   6      116.43      123.41      2.84 o 
   3 -10   6        0.91       -0.05      0.82 o 
   4 -10   6       59.20       56.97      2.01 o 
   5 -10   6      131.15      144.03      3.75 o 
   6 -10   6      232.16      239.96      5.38 o 
   7 -10   6      197.35      202.24      4.87 o 
   8 -10   6       16.24       18.59      2.08 o 
   9 -10   6       35.64       37.70      2.29 o 
  10 -10   6       30.67       29.46      2.68 o 
  11 -10   6       67.51       75.43      6.14 o 
  12 -10   6        0.16        1.59      2.16 o 
  -9  -9   6        0.12       -1.79      3.07 o 
  -8  -9   6      130.86      126.63      8.49 o 
  -7  -9   6        5.92        4.94      1.57 o 
  -6  -9   6       71.98       77.90      3.02 o 
  -5  -9   6        2.70        2.21      1.09 o 
  -4  -9   6      198.41      201.76      4.06 o 
  -3  -9   6      260.89      259.52      4.88 o 
  -2  -9   6       80.85       73.39      2.09 o 
  -1  -9   6       19.92       17.44      1.27 o 
   0  -9   6      139.99      139.30      2.60 o 
   1  -9   6        1.92       -0.17      0.65 o 
   2  -9   6        4.75        5.86      0.94 o 
   3  -9   6       48.99       47.75      1.70 o 
   4  -9   6      218.63      209.25      3.93 o 
   5  -9   6      111.20      105.93      2.60 o 
   6  -9   6       57.85       52.47      3.99 o 
   7  -9   6        7.76        7.08      1.39 o 
   8  -9   6       40.26       43.75      2.29 o 
   9  -9   6       37.72       42.17      2.37 o 
  10  -9   6       21.97       16.46      2.31 o 
  11  -9   6       25.44       31.61      3.63 o 
  12  -9   6       11.32       18.16      3.62 o 
 -10  -8   6        0.00       -2.85      2.85 o 
  -9  -8   6       37.83       39.27      3.84 o 
  -8  -8   6       82.18       80.57      3.16 o 
  -7  -8   6       27.89       27.21      1.91 o 
  -6  -8   6        0.03       -1.19      1.19 o 
  -5  -8   6       83.55       91.08      3.81 o 
  -4  -8   6      710.84      665.68      9.17 o 
  -3  -8   6      165.44      183.00      3.50 o 
  -2  -8   6       88.17       81.80      2.06 o 
  -1  -8   6      535.98      525.33      7.29 o 
   0  -8   6       54.69       62.17      1.54 o 
   1  -8   6      329.39      363.61      5.23 o 
   2  -8   6      141.61      129.82      2.34 o 
   3  -8   6        1.38        2.11      0.75 o 
   4  -8   6      137.52      147.41      3.22 o 
   5  -8   6       45.84       48.34      1.76 o 
   6  -8   6        1.44        1.28      0.83 o 
   7  -8   6       75.83       80.76      2.82 o 
   8  -8   6      117.76      114.79      3.48 o 
   9  -8   6      183.23      191.21      4.88 o 
  10  -8   6       28.57       28.27      2.22 o 
  11  -8   6        5.36        5.73      2.18 o 
  12  -8   6       40.27       44.01      4.51 o 
 -11  -7   6        3.50        0.98      3.26 o 
 -10  -7   6       13.25       10.50      2.45 o 
  -9  -7   6      120.24      119.31      4.90 o 
  -8  -7   6       10.99       14.16      2.24 o 
  -7  -7   6        0.15       -0.68      1.09 o 
  -6  -7   6       75.37       80.88      2.36 o 
  -5  -7   6      606.13      566.52      7.96 o 
  -4  -7   6        1.49        1.73      0.60 o 
  -3  -7   6        4.09        6.22      0.63 o 
  -2  -7   6       17.89       22.98      0.79 o 
  -1  -7   6        2.39        6.96      0.72 o 
   0  -7   6      827.20      844.91     10.21 o 
   1  -7   6      891.65      858.81     10.36 o 
   2  -7   6      529.28      540.62      7.33 o 
   3  -7   6      158.93      162.30      3.01 o 
   4  -7   6      105.19      103.50      2.29 o 
   5  -7   6       21.46       17.37      1.05 o 
   6  -7   6       14.32       11.67      1.06 o 
   7  -7   6      262.09      250.27      5.41 o 
   8  -7   6       56.49       58.53      2.70 o 
   9  -7   6        6.61        5.54      1.56 o 
  10  -7   6       35.12       36.00      2.32 o 
  11  -7   6       94.10      101.65      4.62 o 
  12  -7   6       67.54       73.18      4.67 o 
 -12  -6   6        0.12       -2.54      3.12 o 
 -11  -6   6       15.17       19.40      2.51 o 
 -10  -6   6       87.45       89.06      3.54 o 
  -9  -6   6       15.18       17.97      2.22 o 
  -8  -6   6       44.83       46.78      2.84 o 
  -7  -6   6        0.79       -0.06      0.81 o 
  -6  -6   6      301.20      289.37      5.22 o 
  -5  -6   6       99.22      107.01      2.04 o 
  -4  -6   6       66.29       67.17      1.51 o 
  -3  -6   6        2.52        2.25      0.43 o 
  -2  -6   6      199.97      212.81      2.61 o 
  -1  -6   6     1480.53     1545.33     15.63 o 
   0  -6   6     1471.10     1493.96     16.11 o 
   1  -6   6      117.13      116.56      1.80 o 
   2  -6   6     1158.34     1155.84     14.88 o 
   3  -6   6      180.00      192.07      3.69 o 
   4  -6   6        1.07        0.98      0.62 o 
   5  -6   6       57.91       58.33      1.71 o 
   6  -6   6      132.80      134.16      2.88 o 
   7  -6   6      391.70      357.76      7.07 o 
   8  -6   6       33.70       33.54      1.95 o 
   9  -6   6        0.30       -1.25      1.25 o 
  10  -6   6       42.22       33.50      2.75 o 
  11  -6   6      202.82      200.97     16.49 o 
  12  -6   6       59.20       56.68      3.25 o 
 -12  -5   6       24.88       30.34      4.54 o 
 -11  -5   6      155.84      153.56      4.48 o 
 -10  -5   6       12.91       10.93      1.85 o 
  -9  -5   6       18.57       20.34      1.43 o 
  -8  -5   6       59.50       55.90      1.97 o 
  -7  -5   6      519.58      523.51      6.76 o 
  -6  -5   6      943.52      949.51     11.66 o 
  -5  -5   6      299.77      294.90      4.61 o 
  -4  -5   6      106.54      109.03      1.79 o 
  -3  -5   6      836.62      909.26      9.55 o 
  -2  -5   6     1060.51     1157.40     12.97 o 
  -1  -5   6     1327.86     1265.81     14.03 o 
   0  -5   6        2.65        3.08      0.41 o 
   1  -5   6     1315.32     1338.26     15.66 o 
   2  -5   6      596.09      610.24      6.75 o 
   3  -5   6      866.05      862.82     11.24 o 
   4  -5   6        4.37        4.22      0.58 o 
   5  -5   6       50.52       55.25      1.67 o 
   6  -5   6      255.36      267.10      4.65 o 
   7  -5   6      131.05      118.20      5.20 o 
   8  -5   6       38.80       44.88      2.19 o 
   9  -5   6       14.23       13.27      1.93 o 
  10  -5   6      228.28      235.98      5.84 o 
  11  -5   6       90.59       88.56      3.71 o 
  12  -5   6       11.93       10.84      2.17 o 
 -13  -4   6        4.71        4.02      3.45 o 
 -12  -4   6      113.30      119.94      4.85 o 
 -11  -4   6      100.63       99.16      2.94 o 
 -10  -4   6       64.99       65.88      2.35 o 
  -9  -4   6        9.24       10.59      1.31 o 
  -8  -4   6       67.97       72.80      1.87 o 
  -7  -4   6      701.44      719.96      8.27 o 
  -6  -4   6     1108.77     1100.70     13.23 o 
  -5  -4   6       56.26       57.00      1.48 o 
  -4  -4   6      160.54      167.28      2.17 o 
  -3  -4   6      570.69      536.26      6.34 o 
  -2  -4   6      396.19      407.11      4.86 o 
  -1  -4   6      182.50      205.60      2.40 o 
   0  -4   6      373.07      409.76      5.04 o 
   1  -4   6      797.26      736.77      9.67 o 
   2  -4   6      341.40      343.41      4.26 o 
   3  -4   6       97.36       93.48      1.51 o 
   4  -4   6        7.53        4.43      0.57 o 
   5  -4   6      311.60      317.55      5.22 o 
   6  -4   6      350.29      357.36      5.90 o 
   7  -4   6       10.71       14.59      1.40 o 
   8  -4   6      154.82      150.58      4.75 o 
   9  -4   6       25.86       25.76      1.95 o 
  10  -4   6      187.04      177.31      4.35 o 
  11  -4   6       44.56       48.15      2.93 o 
  12  -4   6        6.18        6.34      2.07 o 
 -13  -3   6       39.46       38.26      4.88 o 
 -12  -3   6       67.80       72.34      2.70 o 
 -11  -3   6       36.48       31.30      1.76 o 
 -10  -3   6        2.52        3.07      1.09 o 
  -9  -3   6      304.72      299.29      4.88 o 
  -8  -3   6      598.00      600.51      7.71 o 
  -7  -3   6      698.44      701.09      7.58 o 
  -6  -3   6      498.02      473.91      5.02 o 
  -5  -3   6     1126.10     1179.69     11.61 o 
  -4  -3   6      976.79     1029.49     11.76 o 
  -3  -3   6      130.55      122.86      1.73 o 
  -2  -3   6        1.08        0.54      0.38 o 
  -1  -3   6      319.46      326.55      5.21 o 
   0  -3   6      187.43      182.49      3.49 o 
   1  -3   6      357.09      367.65      5.60 o 
   2  -3   6     2153.60     2268.35     32.24 o 
   3  -3   6       72.91       74.71      1.60 o 
   4  -3   6      631.59      595.77      9.02 o 
   5  -3   6      663.33      680.72     11.90 o 
   6  -3   6       83.06       70.14      2.30 o 
   7  -3   6        5.61        2.79      1.83 o 
   8  -3   6      106.33      101.71      2.90 o 
   9  -3   6       75.13       67.05      2.60 o 
  10  -3   6       94.94       92.37      4.03 o 
  11  -3   6        2.16        1.52      1.86 o 
  12  -3   6        0.67       -0.46      1.90 o 
 -14  -2   6        2.26        1.21      2.27 o 
 -13  -2   6      113.08      113.95      6.78 o 
 -12  -2   6      145.37      151.06      3.83 o 
 -11  -2   6       15.57       13.48      1.34 o 
 -10  -2   6        0.10        1.58      0.91 o 
  -9  -2   6      557.23      552.96      8.02 o 
  -8  -2   6       85.87       83.27      1.64 o 
  -7  -2   6     1845.25     1818.56     18.89 o 
  -6  -2   6      157.86      161.69      1.82 o 
  -5  -2   6      104.60      107.09      1.63 o 
  -4  -2   6     3814.01     4009.34     41.68 o 
  -3  -2   6     1144.82     1138.67     15.25 o 
  -2  -2   6      334.09      357.33      6.89 o 
  -1  -2   6       74.72       57.91      1.77 o 
   0  -2   6      422.45      402.07      6.35 o 
   1  -2   6      243.75      229.84      3.11 o 
   2  -2   6      338.07      337.72      6.13 o 
   3  -2   6       65.88       62.59      1.46 o 
   4  -2   6      904.78      860.88     15.81 o 
   5  -2   6       13.75       16.56      1.18 o 
   6  -2   6      149.54      142.50      4.10 o 
   7  -2   6       58.44       64.63      2.61 o 
   8  -2   6       83.36       75.42      3.02 o 
   9  -2   6      224.51      230.68      5.79 o 
  10  -2   6       12.21        9.07      1.86 o 
  11  -2   6       17.22       18.43      2.43 o 
 -14  -1   6       34.76       38.21      3.41 o 
 -13  -1   6      119.40      123.11      3.45 o 
 -12  -1   6       42.48       42.20      1.95 o 
 -11  -1   6        0.22       -0.58      0.95 o 
 -10  -1   6      376.05      363.40      5.74 o 
  -9  -1   6        1.77        2.42      0.81 o 
  -8  -1   6       73.79       73.34      1.50 o 
  -7  -1   6       21.31       22.22      0.99 o 
  -6  -1   6      655.65      656.73      6.05 o 
  -5  -1   6     3093.79     3271.48     34.14 o 
  -4  -1   6     1290.32     1278.70     17.14 o 
  -3  -1   6      372.18      462.70      5.80 o 
  -2  -1   6       17.62       16.79      1.03 o 
  -1  -1   6     1159.31     1183.10     25.49 o 
   0  -1   6     1506.78     1555.05     26.03 o 
   1  -1   6       30.72       26.77      0.73 o 
   2  -1   6       15.19       11.44      0.47 o 
   3  -1   6      690.04      713.46      9.42 o 
   4  -1   6       41.86       48.22      1.65 o 
   5  -1   6      487.81      470.85      7.52 o 
   6  -1   6       59.28       58.09      2.34 o 
   7  -1   6      179.74      176.79      4.54 o 
   8  -1   6      145.58      144.92      4.24 o 
   9  -1   6       12.94       12.51      1.86 o 
  10  -1   6       19.54       23.57      3.72 o 
  11  -1   6        1.96       -1.74      1.74 o 
 -14   0   6      300.00      301.09      8.92 o 
 -13   0   6       35.16       39.22      2.04 o 
 -12   0   6       17.29       17.55      1.46 o 
 -11   0   6       72.53       74.43      2.15 o 
 -10   0   6       50.40       50.37      1.86 o 
  -9   0   6      137.46      138.74      2.29 o 
  -8   0   6      252.29      247.31      3.33 o 
  -7   0   6      206.58      209.48      2.64 o 
  -6   0   6     1100.58     1087.34     10.78 o 
  -5   0   6     3208.60     3288.30     33.86 o 
  -4   0   6      232.74      251.59      5.39 o 
  -3   0   6      745.40      772.85      8.65 o 
  -2   0   6     1210.28     1184.58     17.80 o 
  -1   0   6     1723.47     1739.59     24.96 o 
   0   0   6      135.44      149.44      1.76 o 
   1   0   6      151.31      136.75      1.83 o 
   2   0   6       24.17       21.17      0.66 o 
   3   0   6       30.34       35.94      0.96 o 
   4   0   6       63.87       62.32      1.48 o 
   5   0   6        5.82        3.69      0.74 o 
   6   0   6      214.80      210.41      4.91 o 
   7   0   6       98.11       92.38      3.20 o 
   8   0   6       27.18       20.14      2.01 o 
   9   0   6        7.18        5.57      2.16 o 
  10   0   6       45.07       48.70      7.04 o 
  11   0   6        2.33       -0.22      2.34 o 
 -15   1   6       42.03       44.83      3.72 o 
 -14   1   6       96.46      100.87      3.70 o 
 -13   1   6       21.24       20.04      1.73 o 
 -12   1   6        8.18        6.83      1.18 o 
 -11   1   6       95.48       95.36      2.23 o 
 -10   1   6       84.32       83.94      1.96 o 
  -9   1   6        7.59        6.51      0.70 o 
  -8   1   6      172.22      175.72      2.55 o 
  -7   1   6      183.65      193.46      2.79 o 
  -6   1   6      185.87      190.74      2.50 o 
  -5   1   6        1.92        1.46      0.37 o 
  -4   1   6      487.90      533.60      5.40 o 
  -3   1   6      494.87      461.88      6.39 o 
  -2   1   6     1003.35      983.67     13.02 o 
  -1   1   6     1943.38     2076.38     19.96 o 
   0   1   6        6.83        8.41      0.39 o 
   1   1   6       53.77       55.45      0.87 o 
   2   1   6      279.61      295.10      3.39 o 
   3   1   6        5.46        5.24      0.61 o 
   4   1   6      357.16      347.03      4.73 o 
   5   1   6      226.46      226.29      3.83 o 
   6   1   6      156.46      157.03      4.13 o 
   7   1   6       11.54       14.53      1.78 o 
   8   1   6       16.35       11.35      1.84 o 
   9   1   6       11.69       15.83      2.59 o 
  10   1   6        8.40        8.92      2.46 o 
 -15   2   6       85.69       86.23      4.75 o 
 -14   2   6        7.02        7.66      1.52 o 
 -13   2   6        0.54        0.20      1.19 o 
 -12   2   6       78.98       84.37      2.66 o 
 -11   2   6      239.88      238.33      4.11 o 
 -10   2   6       22.30       24.33      1.34 o 
  -9   2   6        9.02        8.18      0.72 o 
  -8   2   6      139.60      150.76      2.29 o 
  -7   2   6        6.25        4.20      0.45 o 
  -6   2   6       19.81       23.55      0.69 o 
  -5   2   6        7.78        7.83      0.37 o 
  -4   2   6      315.02      353.88      3.92 o 
  -3   2   6      350.17      346.27      3.84 o 
  -2   2   6      397.80      418.20      4.57 o 
  -1   2   6      131.12      132.76      1.74 o 
   0   2   6      662.19      682.85      6.34 o 
   1   2   6      135.40      127.39      1.73 o 
   2   2   6        2.40        2.27      0.48 o 
   3   2   6      478.12      479.97      5.71 o 
   4   2   6      175.66      178.92      3.89 o 
   5   2   6      397.18      376.48      6.55 o 
   6   2   6        4.87        1.93      1.17 o 
   7   2   6        8.44        9.30      1.74 o 
   8   2   6      153.33      158.15      5.73 o 
   9   2   6       10.84       10.86      2.50 o 
  10   2   6       47.82       42.12      3.54 o 
 -15   3   6       39.74       43.74      3.56 o 
 -14   3   6        0.06       -0.13      1.31 o 
 -13   3   6       12.52       11.55      1.45 o 
 -12   3   6      210.27      207.66      4.34 o 
 -11   3   6       62.01       61.85      1.84 o 
 -10   3   6        3.85        4.82      0.82 o 
  -9   3   6      185.28      193.15      2.86 o 
  -8   3   6      174.25      181.96      2.64 o 
  -7   3   6        5.74        4.39      0.52 o 
  -6   3   6      103.61      118.58      1.89 o 
  -5   3   6       14.31       17.05      0.69 o 
  -4   3   6      468.89      493.67      5.27 o 
  -3   3   6      972.98      995.40      9.74 o 
  -2   3   6      340.55      320.74      3.41 o 
  -1   3   6      138.02      149.31      1.72 o 
   0   3   6     1392.81     1415.54     14.53 o 
   1   3   6     1254.52     1238.57     13.72 o 
   2   3   6      290.65      300.18      4.15 o 
   3   3   6        2.76        2.46      0.85 o 
   4   3   6      193.22      205.18      5.44 o 
   5   3   6      164.13      168.30      3.78 o 
   6   3   6       11.89        9.67      1.41 o 
   7   3   6       75.89       87.22      3.60 o 
   8   3   6       36.62       35.25      3.08 o 
   9   3   6       51.79       58.14      3.81 o 
 -15   4   6        0.56       -0.32      2.21 o 
 -14   4   6        5.93        5.82      1.47 o 
 -13   4   6       24.20       20.89      1.93 o 
 -12   4   6      241.74      241.17      5.27 o 
 -11   4   6        8.56        7.64      0.95 o 
 -10   4   6      110.52      101.83      2.20 o 
  -9   4   6      149.87      145.16      2.37 o 
  -8   4   6      332.08      339.42      4.36 o 
  -7   4   6        9.92        8.30      0.73 o 
  -6   4   6       34.18       31.45      0.96 o 
  -5   4   6      957.78     1062.70     11.01 o 
  -4   4   6       69.70       47.16      0.96 o 
  -3   4   6       67.90       62.90      1.11 o 
  -2   4   6      168.86      171.76      2.20 o 
  -1   4   6      703.28      750.24      7.96 o 
   0   4   6       65.56       57.79      1.28 o 
   1   4   6       49.41       51.16      1.55 o 
   2   4   6      504.26      506.34      7.21 o 
   3   4   6        1.07        0.05      0.97 o 
   4   4   6       74.86       76.37      2.49 o 
   5   4   6        2.74        1.11      1.16 o 
   6   4   6       61.71       60.66      2.49 o 
   7   4   6       91.23       85.45      3.50 o 
   8   4   6       58.58       56.55      3.74 o 
   9   4   6        4.12        3.00      2.35 o 
 -15   5   6        9.67        5.57      6.65 o 
 -14   5   6        0.97       -0.15      1.29 o 
 -13   5   6       74.66       79.75      2.73 o 
 -12   5   6       23.49       22.62      1.44 o 
 -11   5   6      138.03      135.98      2.70 o 
 -10   5   6       91.92       93.02      2.56 o 
  -9   5   6      236.70      228.96      3.31 o 
  -8   5   6       65.29       61.48      2.48 o 
  -7   5   6      249.68      241.00      4.12 o 
  -6   5   6     1010.80     1042.31     12.39 o 
  -5   5   6      541.13      575.28      7.06 o 
  -4   5   6      215.98      228.08      2.81 o 
  -3   5   6        6.22        3.67      0.51 o 
  -2   5   6      371.76      387.02      4.69 o 
  -1   5   6      468.31      480.13      5.71 o 
   0   5   6      471.07      480.90      6.25 o 
   1   5   6       14.22       11.19      1.52 o 
   2   5   6      373.45      374.44      6.42 o 
   3   5   6      132.38      132.50      3.21 o 
   4   5   6      225.02      226.43      4.68 o 
   5   5   6        9.73        8.74      1.44 o 
   6   5   6       26.92       27.72      2.34 o 
   7   5   6       74.36       77.06      3.51 o 
   8   5   6       27.40       28.28      3.30 o 
 -15   6   6        9.56       12.13      2.69 o 
 -14   6   6       40.26       39.42      2.44 o 
 -13   6   6       56.08       52.67      4.14 o 
 -12   6   6       36.57       33.35      1.77 o 
 -11   6   6       59.33       57.06      1.89 o 
 -10   6   6       58.78       55.56      1.72 o 
  -9   6   6      241.66      247.10      4.16 o 
  -8   6   6       31.25       26.81      1.07 o 
  -7   6   6      279.83      268.06      4.41 o 
  -6   6   6     1448.92     1470.54     16.17 o 
  -5   6   6      124.77      132.47      2.10 o 
  -4   6   6       52.78       60.40      1.81 o 
  -3   6   6      117.77      117.75      1.96 o 
  -2   6   6       98.63       97.93      1.77 o 
  -1   6   6       55.64       57.55      1.46 o 
   0   6   6       18.19       17.51      1.05 o 
   1   6   6       89.89       92.04      2.60 o 
   2   6   6        9.46       11.73      1.31 o 
   3   6   6       35.77       38.54      2.47 o 
   4   6   6        2.85        0.57      1.58 o 
   5   6   6       30.30       29.08      2.27 o 
   6   6   6        6.37        4.37      2.25 o 
   7   6   6       75.37       83.73      3.80 o 
 -15   7   6       30.27       32.35      3.30 o 
 -14   7   6       21.10       19.94      2.13 o 
 -13   7   6        1.75       -0.03      1.29 o 
 -12   7   6       17.46       17.32      1.50 o 
 -11   7   6       26.30       26.15      1.42 o 
 -10   7   6        2.13        2.09      1.14 o 
  -9   7   6        5.95        3.85      0.88 o 
  -8   7   6       88.79       83.30      1.98 o 
  -7   7   6      186.39      179.36      3.00 o 
  -6   7   6      399.56      394.84      5.88 o 
  -5   7   6       71.37       71.93      1.94 o 
  -4   7   6        0.34       -0.02      0.60 o 
  -3   7   6      254.20      266.46      3.61 o 
  -2   7   6      295.59      307.39      4.39 o 
  -1   7   6      131.88      130.86      2.39 o 
   0   7   6       37.18       35.62      1.69 o 
   1   7   6      200.07      198.38      4.16 o 
   2   7   6       49.85       57.09      2.88 o 
   3   7   6      105.68      105.26      3.17 o 
   4   7   6        0.86       -1.15      1.67 o 
   5   7   6       38.06       40.47      2.68 o 
   6   7   6       39.18       35.69      2.76 o 
 -15   8   6       39.02       41.89      4.41 o 
 -14   8   6        8.06        7.13      2.02 o 
 -13   8   6       28.36       29.21      2.44 o 
 -12   8   6       23.80       21.24      1.66 o 
 -11   8   6       37.58       40.23      1.71 o 
 -10   8   6       10.00        9.53      1.12 o 
  -9   8   6        4.91        3.31      0.88 o 
  -8   8   6      124.22      124.71      2.75 o 
  -7   8   6      343.00      345.62      4.94 o 
  -6   8   6       60.29       51.31      2.34 o 
  -5   8   6       33.81       30.88      1.25 o 
  -4   8   6      272.50      272.12      4.09 o 
  -3   8   6      424.92      427.98      5.85 o 
  -2   8   6       22.79       25.24      1.29 o 
  -1   8   6        1.63        0.98      1.08 o 
   0   8   6      131.97      136.48      3.38 o 
   1   8   6        0.91       -0.08      1.16 o 
   2   8   6       23.69       20.90      1.75 o 
   3   8   6        6.04        6.17      1.74 o 
   4   8   6       20.15       20.70      2.77 o 
   5   8   6        4.41        4.10      1.90 o 
 -14   9   6        0.10       -1.70      1.70 o 
 -13   9   6       26.81       27.69      2.30 o 
 -12   9   6       22.38       23.32      1.78 o 
 -11   9   6        7.86        4.64      1.34 o 
 -10   9   6       12.81       11.77      1.25 o 
  -9   9   6       36.46       36.56      1.59 o 
  -8   9   6        6.12        6.56      1.00 o 
  -7   9   6       68.17       67.08      1.86 o 
  -6   9   6       13.31       13.28      1.05 o 
  -5   9   6       50.21       47.53      1.57 o 
  -4   9   6      253.20      249.55      4.01 o 
  -3   9   6       56.27       56.96      2.41 o 
  -2   9   6        3.23        3.78      1.21 o 
  -1   9   6       64.26       65.32      2.41 o 
   0   9   6       31.95       32.80      1.91 o 
   1   9   6       69.18       71.89      3.59 o 
   2   9   6        0.34        1.50      1.71 o 
   3   9   6        4.88        4.64      2.51 o 
   4   9   6       54.98       54.82      4.05 o 
 -14  10   6        9.22       14.47      4.79 o 
 -13  10   6       66.99       70.70      4.92 o 
 -12  10   6       23.43       22.62      2.16 o 
 -11  10   6        1.21        1.29      1.35 o 
 -10  10   6       41.57       42.35      2.04 o 
  -9  10   6       32.34       31.88      2.24 o 
  -8  10   6        0.41       -0.29      1.07 o 
  -7  10   6        4.46        2.37      1.02 o 
  -6  10   6       70.54       69.41      1.99 o 
  -5  10   6      127.70      123.95      2.88 o 
  -4  10   6       17.11       16.54      1.52 o 
  -3  10   6        5.44        4.31      1.30 o 
  -2  10   6       17.40       19.53      1.64 o 
  -1  10   6        7.93        8.35      1.49 o 
   0  10   6       88.50       88.23      3.08 o 
   1  10   6        5.85        2.38      1.72 o 
   2  10   6        1.35        1.19      1.79 o 
   3  10   6       12.66       16.13      2.35 o 
 -13  11   6       16.40       19.97      2.32 o 
 -12  11   6        0.55       -0.84      1.66 o 
 -11  11   6        3.48        2.60      2.24 o 
 -10  11   6       21.83       21.85      1.72 o 
  -9  11   6        0.25        0.16      1.22 o 
  -8  11   6       11.47       10.81      1.40 o 
  -7  11   6        0.67        0.55      1.18 o 
  -6  11   6       13.74       10.69      1.28 o 
  -5  11   6        4.75        5.59      1.34 o 
  -4  11   6       24.54       24.39      1.78 o 
  -3  11   6       22.22       19.33      1.75 o 
  -2  11   6        0.56        0.23      1.41 o 
  -1  11   6       94.94       90.10      4.93 o 
   0  11   6       32.13       36.14      2.67 o 
   1  11   6        7.46        7.57      2.03 o 
   2  11   6        7.59       10.09      2.20 o 
 -12  12   6        1.04       -0.37      1.74 o 
 -11  12   6       37.47       41.48      2.59 o 
 -10  12   6        2.29        1.51      1.65 o 
  -9  12   6        6.77        8.98      3.23 o 
  -8  12   6        3.42        5.84      2.02 o 
  -7  12   6       27.39       32.01      2.78 o 
  -6  12   6        3.35        6.42      1.68 o 
  -5  12   6        0.86       -1.25      1.53 o 
  -4  12   6       14.65       15.26      2.36 o 
  -3  12   6        7.14        7.93      3.61 o 
  -2  12   6       14.65       16.86      2.15 o 
  -1  12   6       13.32       13.52      2.21 o 
   0  12   6        7.05        7.55      2.04 o 
 -11  13   6       20.63       24.97      2.86 o 
 -10  13   6        3.75       -0.66      2.11 o 
  -9  13   6        1.80       -1.90      1.98 o 
  -8  13   6       18.00       17.23      2.58 o 
  -7  13   6       28.16       30.77      3.76 o 
  -6  13   6        4.83        4.03      1.76 o 
  -5  13   6        0.07       -1.63      1.63 o 
  -4  13   6       28.94       34.03      2.59 o 
  -3  13   6        5.27        5.62      1.98 o 
  -2  13   6       19.60       21.61      4.09 o 
  -8  14   6       26.19       24.83      2.93 o 
  -7  14   6        1.91        1.75      2.18 o 
  -6  14   6        0.65       -1.57      1.79 o 
  -5  14   6       11.47       12.76      2.18 o 
   2 -16   7        7.76        9.94      3.80 o 
   3 -16   7       23.95       24.39      4.48 o 
   4 -16   7       21.24       23.06      4.52 o 
   5 -16   7       16.37        8.88      3.92 o 
  -1 -15   7       49.00       47.11      5.28 o 
   0 -15   7       69.43       75.47      5.94 o 
   1 -15   7        0.08       -1.35      3.14 o 
   2 -15   7       30.66       22.10      4.14 o 
   3 -15   7       57.25       58.83      5.48 o 
   4 -15   7       37.71       36.21      4.79 o 
   5 -15   7        6.27        7.39      3.63 o 
   6 -15   7       27.48       31.77      4.67 o 
   7 -15   7       20.73       15.85      4.16 o 
  -3 -14   7       15.78        8.86      3.58 o 
  -2 -14   7        1.90       -2.72      2.72 o 
  -1 -14   7       77.28       91.71      4.68 o 
   0 -14   7        8.56       11.20      2.44 o 
   1 -14   7       53.26       53.94      4.90 o 
   2 -14   7       30.43       36.21      2.34 o 
   3 -14   7       51.39       51.06      5.50 o 
   4 -14   7       17.57       15.67      1.99 o 
   5 -14   7        1.55        0.86      1.62 o 
   6 -14   7       35.89       37.74      2.51 o 
   7 -14   7        3.23        2.91      2.03 o 
   8 -14   7        4.52        9.06      3.74 o 
   9 -14   7       24.49       27.45      4.72 o 
  -5 -13   7       46.43       54.19      5.43 o 
  -4 -13   7       17.65       11.63      3.68 o 
  -3 -13   7       20.46       15.72      2.65 o 
  -2 -13   7       23.73       22.80      2.69 o 
  -1 -13   7        4.69        4.11      1.48 o 
   0 -13   7        0.39       -1.15      1.29 o 
   1 -13   7       56.43       61.49      2.72 o 
   2 -13   7      234.05      245.45      5.72 o 
   3 -13   7       36.05       44.44      2.33 o 
   4 -13   7        3.58       -0.53      1.41 o 
   5 -13   7       23.25       22.36      1.97 o 
   6 -13   7      137.29      144.66      4.87 o 
   7 -13   7        6.71        5.93      1.77 o 
   8 -13   7        6.66        5.64      2.14 o 
   9 -13   7       50.43       55.09      3.42 o 
  10 -13   7        7.38        9.76      4.00 o 
  -6 -12   7      103.61      111.04      7.30 o 
  -5 -12   7        5.30        7.02      2.30 o 
  -4 -12   7       35.59       37.58      2.96 o 
  -3 -12   7       13.85       14.70      1.70 o 
  -2 -12   7       24.38       27.06      1.89 o 
  -1 -12   7        0.03       -1.91      1.91 o 
   0 -12   7       17.52       24.27      1.78 o 
   1 -12   7       62.94       73.43      4.57 o 
   2 -12   7       59.81       69.74      2.73 o 
   3 -12   7        0.58       -1.21      1.21 o 
   4 -12   7        7.41        5.35      1.42 o 
   5 -12   7      122.41      135.95      5.14 o 
   6 -12   7      109.80      111.64      3.63 o 
   7 -12   7        1.93        0.11      1.48 o 
   8 -12   7        2.69        3.62      1.68 o 
   9 -12   7       35.16       42.79      3.13 o 
  10 -12   7        0.31       -1.93      1.93 o 
  -7 -11   7      128.56      118.33      7.45 o 
  -6 -11   7        0.51        3.32      2.14 o 
  -5 -11   7      165.53      175.99      5.96 o 
  -4 -11   7       11.50        8.87      1.51 o 
  -3 -11   7       41.11       38.57      3.13 o 
  -2 -11   7       11.11       15.25      2.23 o 
  -1 -11   7       63.13       60.25      2.44 o 
   0 -11   7      327.77      342.46      6.88 o 
   1 -11   7       12.34       11.67      1.40 o 
   2 -11   7       12.16       10.30      1.35 o 
   3 -11   7       88.24       86.58      2.84 o 
   4 -11   7      378.32      390.64      7.88 o 
   5 -11   7      221.94      244.47      6.23 o 
   6 -11   7        2.61        1.76      1.57 o 
   7 -11   7      111.46      116.17      3.73 o 
   8 -11   7       58.73       59.42      3.18 o 
   9 -11   7        5.83        5.50      1.74 o 
  10 -11   7        8.23        8.31      4.55 o 
  11 -11   7       11.30        9.71      3.61 o 
  -8 -10   7      117.96      113.10      5.12 o 
  -7 -10   7        5.08        4.77      1.70 o 
  -6 -10   7       29.96       32.64      2.78 o 
  -5 -10   7       72.14       71.02      2.79 o 
  -4 -10   7      126.05      128.01      3.54 o 
  -3 -10   7       27.65       27.65      1.67 o 
  -2 -10   7       33.33       32.82      1.50 o 
  -1 -10   7      401.83      389.19      6.44 o 
   0 -10   7        8.08        7.61      0.99 o 
   1 -10   7        3.13        4.03      0.89 o 
   2 -10   7       38.44       37.81      1.54 o 
   3 -10   7      117.94      130.27      2.89 o 
   4 -10   7       90.49       96.49      2.53 o 
   5 -10   7       21.79       21.73      1.65 o 
   6 -10   7        8.19        9.98      1.52 o 
   7 -10   7       19.79       18.23      1.76 o 
   8 -10   7      113.61      122.77      3.80 o 
   9 -10   7        1.35        2.69      1.59 o 
  10 -10   7       11.34       10.81      2.28 o 
  11 -10   7       25.23       33.54      3.06 o 
  -9  -9   7       18.28       18.95      3.01 o 
  -8  -9   7       41.10       49.75      3.39 o 
  -7  -9   7        8.19        7.55      1.60 o 
  -6  -9   7       53.40       50.50      2.41 o 
  -5  -9   7       35.93       34.11      2.44 o 
  -4  -9   7       39.99       38.33      1.61 o 
  -3  -9   7        2.01        2.58      0.90 o 
  -2  -9   7      337.42      326.51      6.85 o 
  -1  -9   7      767.77      728.14     10.93 o 
   0  -9   7       22.71       23.10      1.38 o 
   1  -9   7      260.78      258.36      4.88 o 
   2  -9   7      109.64      112.24      2.49 o 
   3  -9   7      395.94      411.23      6.60 o 
   4  -9   7      103.73      102.27      2.95 o 
   5  -9   7       12.93       13.67      1.14 o 
   6  -9   7      378.08      362.69     10.57 o 
   7  -9   7      150.32      136.41      3.78 o 
   8  -9   7       86.71       86.04      3.13 o 
   9  -9   7        7.60        4.00      1.58 o 
  10  -9   7       38.53       36.12      4.50 o 
  11  -9   7       59.78       56.39      3.54 o 
 -10  -8   7       32.70       29.97      4.54 o 
  -9  -8   7       32.25       32.30      2.95 o 
  -8  -8   7        6.30        6.64      3.04 o 
  -7  -8   7       10.38        7.38      1.47 o 
  -6  -8   7      115.16      115.26      3.46 o 
  -5  -8   7      153.39      134.67      3.63 o 
  -4  -8   7        5.58        4.82      0.80 o 
  -3  -8   7      142.60      151.57      2.67 o 
  -2  -8   7     1184.14     1134.69     16.39 o 
  -1  -8   7      141.41      150.17      2.64 o 
   0  -8   7       16.66       14.63      1.10 o 
   1  -8   7      229.79      229.06      3.53 o 
   2  -8   7      158.93      170.41      3.15 o 
   3  -8   7      474.85      463.23      7.18 o 
   4  -8   7       56.24       48.78      1.74 o 
   5  -8   7      151.21      143.55      5.21 o 
   6  -8   7      265.34      261.24      4.74 o 
   7  -8   7       83.07       80.60      2.80 o 
   8  -8   7       32.07       29.49      1.98 o 
   9  -8   7       49.31       50.35      2.51 o 
  10  -8   7       32.62       34.88      2.41 o 
  11  -8   7       77.73       81.65      4.25 o 
 -11  -7   7       99.75      109.01      7.37 o 
 -10  -7   7      160.57      165.53      7.55 o 
  -9  -7   7       19.43       20.10      2.39 o 
  -8  -7   7      100.62      102.71      4.23 o 
  -7  -7   7       82.87       84.75      3.15 o 
  -6  -7   7      185.52      185.42      4.27 o 
  -5  -7   7      150.19      159.28      3.36 o 
  -4  -7   7      134.95      142.53      3.17 o 
  -3  -7   7      311.71      308.37      5.12 o 
  -2  -7   7     1028.88      957.32     11.49 o 
  -1  -7   7       11.31        6.54      0.50 o 
   0  -7   7        9.98       11.82      0.99 o 
   1  -7   7     2692.82     2724.74     34.42 o 
   2  -7   7      754.25      765.37     11.16 o 
   3  -7   7      297.44      260.58      4.33 o 
   4  -7   7      593.47      556.68      8.47 o 
   5  -7   7      449.33      445.21      7.07 o 
   6  -7   7      354.50      313.25      5.39 o 
   7  -7   7       16.96       24.86      1.67 o 
   8  -7   7       30.14       26.41      1.87 o 
   9  -7   7      203.09      199.54      5.07 o 
  10  -7   7        9.87       12.11      2.26 o 
  11  -7   7       22.62       18.96      2.55 o 
  12  -7   7        0.69       -2.40      2.40 o 
 -12  -6   7       46.02       49.86      5.44 o 
 -11  -6   7       95.31       92.93      4.65 o 
 -10  -6   7        1.61        0.79      1.82 o 
  -9  -6   7       41.65       44.77      2.25 o 
  -8  -6   7      154.49      148.63      4.18 o 
  -7  -6   7      255.99      249.71      4.40 o 
  -6  -6   7        2.38        2.82      1.28 o 
  -5  -6   7      196.12      185.49      3.52 o 
  -4  -6   7      103.89      132.02      2.67 o 
  -3  -6   7      212.90      221.52      4.08 o 
  -2  -6   7        1.95        1.86      0.47 o 
  -1  -6   7        2.25        1.63      0.59 o 
   0  -6   7     2636.62     2717.96     35.00 o 
   1  -6   7      681.23      709.64     10.52 o 
   2  -6   7       87.47       80.09      1.52 o 
   3  -6   7        6.24        4.12      0.57 o 
   4  -6   7      136.49      144.86      2.79 o 
   5  -6   7      350.43      334.75      5.50 o 
   6  -6   7      133.61      117.74      3.39 o 
   7  -6   7       19.47       18.26      1.53 o 
   8  -6   7       42.17       43.43      2.20 o 
   9  -6   7       41.32       34.78      2.21 o 
  10  -6   7       35.00       30.20      2.71 o 
  11  -6   7        4.99        6.71      2.18 o 
  12  -6   7       11.36        9.26      3.07 o 
 -12  -5   7      178.45      181.41      6.57 o 
 -11  -5   7       41.85       41.41      3.16 o 
 -10  -5   7        1.96        1.34      1.70 o 
  -9  -5   7      408.77      411.33      8.26 o 
  -8  -5   7      579.61      579.13      9.16 o 
  -7  -5   7      196.30      204.49      3.12 o 
  -6  -5   7       12.59       13.87      0.83 o 
  -5  -5   7       98.16      106.91      2.07 o 
  -4  -5   7      199.63      192.01      3.03 o 
  -3  -5   7      291.18      305.69      3.60 o 
  -2  -5   7       83.51      111.15      1.57 o 
  -1  -5   7      450.63      434.43      4.82 o 
   0  -5   7     2308.52     2321.90     29.85 o 
   1  -5   7      607.67      606.00      8.09 o 
   2  -5   7      108.11      113.57      1.93 o 
   3  -5   7      345.41      352.43      4.48 o 
   4  -5   7      566.42      611.09      9.11 o 
   5  -5   7      945.79      848.93     12.51 o 
   6  -5   7       35.40       35.63      1.47 o 
   7  -5   7      116.79      110.83      3.22 o 
   8  -5   7      146.60      138.69      3.87 o 
   9  -5   7       12.14        8.03      1.87 o 
  10  -5   7       11.26        9.50      1.69 o 
  11  -5   7       10.12        9.36      2.48 o 
 -13  -4   7       10.22        2.65      3.13 o 
 -12  -4   7        7.17        5.87      2.15 o 
 -11  -4   7        0.02       -1.39      1.39 o 
 -10  -4   7        1.11       -0.08      1.02 o 
  -9  -4   7      293.25      297.46      5.34 o 
  -8  -4   7      256.74      251.49      4.03 o 
  -7  -4   7        0.70        0.58      0.64 o 
  -6  -4   7       35.83       39.63      1.26 o 
  -5  -4   7      190.90      193.95      3.45 o 
  -4  -4   7       68.64       72.31      1.35 o 
  -3  -4   7        9.92        7.00      0.45 o 
  -2  -4   7       91.70       91.64      1.56 o 
  -1  -4   7       93.14      116.49      2.09 o 
   0  -4   7      209.29      212.34      3.05 o 
   1  -4   7        3.26        3.19      0.40 o 
   2  -4   7       27.63       32.72      0.93 o 
   3  -4   7      254.16      269.76      3.22 o 
   4  -4   7      477.55      518.68      8.21 o 
   5  -4   7      807.71      724.92     10.82 o 
   6  -4   7       58.61       53.73      1.83 o 
   7  -4   7      178.91      174.87      4.46 o 
   8  -4   7       73.73       65.69      4.63 o 
   9  -4   7        5.40        5.80      1.48 o 
  10  -4   7       54.95       61.03      3.13 o 
  11  -4   7       34.75       37.12      2.62 o 
 -13  -3   7      111.65      126.56      4.38 o 
 -12  -3   7        0.64       -1.27      1.48 o 
 -11  -3   7        0.48        0.08      1.37 o 
 -10  -3   7      277.74      275.84      6.13 o 
  -9  -3   7      329.20      322.89      5.14 o 
  -8  -3   7      445.19      449.34      5.97 o 
  -7  -3   7       94.84      101.96      1.77 o 
  -6  -3   7      882.13      858.14     10.82 o 
  -5  -3   7      486.49      492.41      5.99 o 
  -4  -3   7      224.37      237.27      3.09 o 
  -3  -3   7      126.26      175.10      3.37 o 
  -2  -3   7      437.99      457.94      7.20 o 
  -1  -3   7      716.26      704.59     10.71 o 
   0  -3   7       57.72       47.60      1.92 o 
   1  -3   7      702.58      646.56      9.67 o 
   2  -3   7      977.46      945.19     16.09 o 
   3  -3   7      754.68      726.52      9.44 o 
   4  -3   7      757.06      678.88     11.63 o 
   5  -3   7      255.11      244.62      4.94 o 
   6  -3   7      423.83      418.79      8.11 o 
   7  -3   7      291.19      282.00      9.76 o 
   8  -3   7        2.23        5.42      1.30 o 
   9  -3   7       63.10       65.25      2.62 o 
  10  -3   7       69.05       62.66      5.64 o 
  11  -3   7       59.28       65.35      3.35 o 
 -14  -2   7        2.90        0.09      2.16 o 
 -13  -2   7       15.82       16.76      2.18 o 
 -12  -2   7       10.96        8.61      1.72 o 
 -11  -2   7        3.46        2.59      1.00 o 
 -10  -2   7      150.91      156.01      3.16 o 
  -9  -2   7       35.17       34.72      1.24 o 
  -8  -2   7       25.84       25.87      1.26 o 
  -7  -2   7      579.69      585.08      6.86 o 
  -6  -2   7      485.96      464.15      5.59 o 
  -5  -2   7      249.24      245.05      3.07 o 
  -4  -2   7      177.95      177.49      3.00 o 
  -3  -2   7      211.64      196.88      5.19 o 
  -2  -2   7      922.03      927.46     16.68 o 
  -1  -2   7       85.39      102.40      3.33 o 
   0  -2   7        7.05        7.69      0.95 o 
   1  -2   7      892.76      946.23     11.25 o 
   2  -2   7      189.81      215.57      4.35 o 
   3  -2   7      221.82      246.77      4.02 o 
   4  -2   7       75.57       81.12      2.22 o 
   5  -2   7      120.22      121.70      3.53 o 
   6  -2   7      324.18      326.90      7.86 o 
   7  -2   7       62.40       62.92      2.66 o 
   8  -2   7        5.00        4.30      1.51 o 
   9  -2   7       43.00       44.39      3.72 o 
  10  -2   7       67.97       73.83      3.33 o 
  11  -2   7       50.79       56.27      3.17 o 
 -14  -1   7       65.27       70.57      4.24 o 
 -13  -1   7       13.41       13.86      1.99 o 
 -12  -1   7       91.69       94.88      4.04 o 
 -11  -1   7      196.28      203.49      3.82 o 
 -10  -1   7        1.14        2.84      0.84 o 
  -9  -1   7       20.78       21.54      0.93 o 
  -8  -1   7        2.99        3.37      0.57 o 
  -7  -1   7      688.81      698.12      8.21 o 
  -6  -1   7       51.33       53.41      1.12 o 
  -5  -1   7       12.97       14.13      0.66 o 
  -4  -1   7      270.24      257.65      4.39 o 
  -3  -1   7      497.98      441.19      7.42 o 
  -2  -1   7      115.03      121.47      3.06 o 
  -1  -1   7       16.32       16.29      0.69 o 
   0  -1   7     1546.19     1578.72     26.54 o 
   1  -1   7      194.06      176.16      2.40 o 
   2  -1   7      129.32      109.34      3.20 o 
   3  -1   7      487.34      497.42      6.27 o 
   4  -1   7      732.39      706.02      9.53 o 
   5  -1   7      175.78      152.14      5.37 o 
   6  -1   7      149.32      128.49      3.58 o 
   7  -1   7        0.25        0.92      1.28 o 
   8  -1   7        8.15        9.44      1.79 o 
   9  -1   7      163.67      168.80      4.95 o 
  10  -1   7       39.44       36.43      3.23 o 
 -14   0   7        2.03        3.00      2.05 o 
 -13   0   7      112.00      120.00      4.45 o 
 -12   0   7       95.47       95.59      2.58 o 
 -11   0   7        2.59        2.29      0.95 o 
 -10   0   7       43.92       45.59      1.52 o 
  -9   0   7      113.37      119.13      2.07 o 
  -8   0   7      256.66      253.31      3.38 o 
  -7   0   7      216.50      220.31      3.01 o 
  -6   0   7        9.81       11.34      0.56 o 
  -5   0   7     1678.19     1761.44     18.38 o 
  -4   0   7       85.46       73.56      1.85 o 
  -3   0   7     1061.70     1097.57     13.36 o 
  -2   0   7       83.73       99.61      2.02 o 
  -1   0   7      825.84      886.57     13.08 o 
   0   0   7     1002.37     1036.75     10.66 o 
   1   0   7      360.08      364.62      4.31 o 
   2   0   7       22.86       21.29      0.62 o 
   3   0   7        0.46        0.72      0.55 o 
   4   0   7      652.83      660.33      8.29 o 
   5   0   7      362.26      375.82      6.47 o 
   6   0   7       58.47       55.68      2.48 o 
   7   0   7       54.39       55.14      2.56 o 
   8   0   7       96.67      101.51      3.67 o 
   9   0   7      132.23      129.67      5.26 o 
  10   0   7       15.42       18.52      3.64 o 
 -15   1   7        7.89       11.78      2.74 o 
 -14   1   7       67.92       74.51      3.49 o 
 -13   1   7      126.78      127.40      4.12 o 
 -12   1   7       72.89       73.03      2.46 o 
 -11   1   7        0.57        0.70      0.90 o 
 -10   1   7        2.60       -0.68      0.68 o 
  -9   1   7      146.03      151.14      2.40 o 
  -8   1   7      218.92      225.96      3.07 o 
  -7   1   7       96.40       98.72      1.84 o 
  -6   1   7        1.98        3.39      1.32 o 
  -5   1   7       18.32       21.62      0.76 o 
  -4   1   7       74.16       81.88      1.32 o 
  -3   1   7      310.53      301.03      4.42 o 
  -2   1   7       19.06       18.39      0.60 o 
  -1   1   7     1445.20     1506.18     16.33 o 
   0   1   7      355.15      315.07      3.54 o 
   1   1   7      204.90      221.01      2.60 o 
   2   1   7      287.52      276.91      3.27 o 
   3   1   7      537.85      511.34      6.54 o 
   4   1   7      685.64      673.64      9.22 o 
   5   1   7        2.17        2.58      0.91 o 
   6   1   7       82.32       75.58      2.47 o 
   7   1   7      122.36      116.11      3.97 o 
   8   1   7      107.71      102.12      3.78 o 
   9   1   7        9.53        7.99      5.17 o 
  10   1   7        9.98        9.34      2.61 o 
 -15   2   7        8.33       12.88      2.72 o 
 -14   2   7       40.02       38.36      2.58 o 
 -13   2   7       71.74       68.27      3.08 o 
 -12   2   7       13.13       11.52      1.32 o 
 -11   2   7        0.38        0.97      0.84 o 
 -10   2   7      321.04      320.51      4.33 o 
  -9   2   7      215.92      205.43      2.98 o 
  -8   2   7      183.62      178.56      3.45 o 
  -7   2   7      115.74      127.36      2.02 o 
  -6   2   7      427.27      429.51      5.77 o 
  -5   2   7      201.39      183.29      2.25 o 
  -4   2   7      142.19      159.28      2.00 o 
  -3   2   7      118.78      113.08      1.66 o 
  -2   2   7     1284.98     1370.65     14.84 o 
  -1   2   7     2356.31     2489.27     25.53 o 
   0   2   7      391.98      403.04      4.17 o 
   1   2   7        3.83        4.68      0.48 o 
   2   2   7      247.05      256.92      3.34 o 
   3   2   7     1166.40     1168.92     15.26 o 
   4   2   7      825.36      806.93     12.33 o 
   5   2   7       42.58       37.00      1.86 o 
   6   2   7       96.98      106.03      3.04 o 
   7   2   7      242.78      244.97      6.00 o 
   8   2   7       16.20       20.00      4.81 o 
   9   2   7        4.99        3.53      2.34 o 
 -15   3   7       25.24       26.61      3.11 o 
 -14   3   7       57.81       64.60      4.05 o 
 -13   3   7       62.90       65.30      2.95 o 
 -12   3   7       16.01       16.74      1.42 o 
 -11   3   7      207.08      208.72      3.54 o 
 -10   3   7      528.38      529.36      6.56 o 
  -9   3   7      254.60      256.30      3.54 o 
  -8   3   7        0.69        0.54      0.57 o 
  -7   3   7       48.46       45.04      1.02 o 
  -6   3   7      216.24      215.78      2.95 o 
  -5   3   7      116.95      128.55      1.87 o 
  -4   3   7      120.32      123.72      1.74 o 
  -3   3   7       69.92       78.47      1.29 o 
  -2   3   7      516.83      520.70      5.74 o 
  -1   3   7      190.05      192.07      2.67 o 
   0   3   7       37.64       39.18      0.95 o 
   1   3   7      482.40      499.26      6.37 o 
   2   3   7      198.19      190.99      3.31 o 
   3   3   7      425.68      435.84      7.25 o 
   4   3   7        0.75        0.96      1.06 o 
   5   3   7      102.19      100.25      2.91 o 
   6   3   7      161.27      172.32      4.11 o 
   7   3   7       18.66       15.37      1.92 o 
   8   3   7        3.67       -0.04      2.14 o 
 -15   4   7       23.82       26.88      3.36 o 
 -14   4   7        3.97        4.12      1.70 o 
 -13   4   7        3.99        3.57      1.59 o 
 -12   4   7       21.04       25.12      1.59 o 
 -11   4   7      126.93      127.22      2.78 o 
 -10   4   7      136.03      127.22      2.50 o 
  -9   4   7        0.26        0.04      0.61 o 
  -8   4   7      138.52      129.58      2.13 o 
  -7   4   7      279.26      262.07      3.54 o 
  -6   4   7       91.60       86.11      1.39 o 
  -5   4   7      418.71      468.42      5.13 o 
  -4   4   7      604.10      644.53      6.86 o 
  -3   4   7       93.74      101.20      1.98 o 
  -2   4   7      278.19      289.24      3.39 o 
  -1   4   7       44.82       48.57      1.28 o 
   0   4   7        0.31       -0.57      0.59 o 
   1   4   7      407.91      424.68      6.16 o 
   2   4   7      404.98      402.99      6.02 o 
   3   4   7      344.63      346.90      6.13 o 
   4   4   7        0.16       -0.29      1.14 o 
   5   4   7       49.23       45.96      2.13 o 
   6   4   7      417.26      415.49      7.64 o 
   7   4   7        9.56        8.12      2.56 o 
   8   4   7        0.14       -1.37      2.17 o 
 -15   5   7        3.95        4.08      2.42 o 
 -14   5   7       21.89       20.51      2.67 o 
 -13   5   7       26.93       28.87      2.19 o 
 -12   5   7       74.30       72.96      2.73 o 
 -11   5   7       74.73       77.20      3.03 o 
 -10   5   7       33.58       35.16      1.34 o 
  -9   5   7        5.90        4.84      0.76 o 
  -8   5   7      262.13      253.22      3.83 o 
  -7   5   7      352.86      354.67      4.54 o 
  -6   5   7      384.50      387.82      4.82 o 
  -5   5   7       10.12        9.67      0.73 o 
  -4   5   7       15.51       16.23      0.71 o 
  -3   5   7      121.39      131.54      2.04 o 
  -2   5   7       16.89       18.34      0.79 o 
  -1   5   7        0.11       -0.16      0.61 o 
   0   5   7      153.02      149.21      2.80 o 
   1   5   7      168.10      169.51      3.58 o 
   2   5   7        0.55       -0.97      0.97 o 
   3   5   7        1.66        0.50      1.14 o 
   4   5   7       70.78       74.33      2.65 o 
   5   5   7      134.74      137.01      3.73 o 
   6   5   7       69.44       70.71      3.33 o 
   7   5   7        0.04        1.97      1.85 o 
 -15   6   7        0.08        3.84      2.92 o 
 -14   6   7        1.94        0.03      1.59 o 
 -13   6   7        8.15        8.87      1.78 o 
 -12   6   7       11.61       13.50      1.40 o 
 -11   6   7        4.20        2.35      0.95 o 
 -10   6   7       77.36       75.36      2.11 o 
  -9   6   7       78.96       81.74      1.98 o 
  -8   6   7       99.35       95.38      2.32 o 
  -7   6   7      405.21      405.86      5.51 o 
  -6   6   7       26.64       25.27      1.07 o 
  -5   6   7        6.08        5.52      0.68 o 
  -4   6   7      225.39      231.19      3.16 o 
  -3   6   7       99.52      103.93      1.87 o 
  -2   6   7       84.75       95.13      1.81 o 
  -1   6   7       56.01       61.49      1.81 o 
   0   6   7      260.76      271.38      4.99 o 
   1   6   7      103.67      106.76      2.82 o 
   2   6   7        5.36        2.76      1.17 o 
   3   6   7        0.73       -0.14      1.24 o 
   4   6   7      114.38      113.64      3.35 o 
   5   6   7      235.48      245.73      6.43 o 
   6   6   7        6.82        9.47      2.09 o 
 -15   7   7        0.80        0.34      2.39 o 
 -14   7   7       42.68       45.76      2.84 o 
 -13   7   7       21.08       22.23      2.16 o 
 -12   7   7       13.03       14.63      1.47 o 
 -11   7   7        3.22        2.31      1.10 o 
 -10   7   7       21.29       21.37      1.32 o 
  -9   7   7       74.71       77.04      3.30 o 
  -8   7   7      112.97      111.04      3.44 o 
  -7   7   7        5.53        7.35      0.79 o 
  -6   7   7       51.08       51.12      1.67 o 
  -5   7   7       42.45       41.99      1.25 o 
  -4   7   7      224.06      227.87      3.24 o 
  -3   7   7        6.08        9.23      1.21 o 
  -2   7   7       26.39       27.51      1.24 o 
  -1   7   7      208.79      215.99      4.29 o 
   0   7   7       20.46       23.28      1.54 o 
   1   7   7       85.06       81.00      2.64 o 
   2   7   7       60.84       64.27      2.45 o 
   3   7   7       70.93       78.00      2.86 o 
   4   7   7        1.17       -0.14      1.81 o 
   5   7   7       17.18       12.06      2.04 o 
 -14   8   7       11.15       13.08      2.72 o 
 -13   8   7       16.41       17.56      2.08 o 
 -12   8   7        0.11        0.61      1.21 o 
 -11   8   7        0.50        0.96      1.11 o 
 -10   8   7        3.23        4.95      1.15 o 
  -9   8   7       18.74       16.92      1.26 o 
  -8   8   7       53.82       49.59      1.78 o 
  -7   8   7       26.45       26.65      1.21 o 
  -6   8   7       51.57       52.98      1.62 o 
  -5   8   7       37.97       36.96      1.36 o 
  -4   8   7       53.69       51.69      1.63 o 
  -3   8   7        1.87        1.27      0.84 o 
  -2   8   7      129.46      133.40      4.39 o 
  -1   8   7      190.85      193.47      4.12 o 
   0   8   7        0.18        0.41      1.15 o 
   1   8   7        7.43        7.24      1.41 o 
   2   8   7       22.22       22.60      1.86 o 
   3   8   7       49.85       55.18      3.90 o 
   4   8   7       40.62       41.86      2.72 o 
 -14   9   7        5.18       -0.55      2.33 o 
 -13   9   7        1.21        0.05      1.79 o 
 -12   9   7       19.24       17.58      2.10 o 
 -11   9   7       17.51       16.95      1.58 o 
 -10   9   7        8.10        9.45      1.35 o 
  -9   9   7        0.74        0.76      1.08 o 
  -8   9   7        0.53        0.24      1.18 o 
  -7   9   7       53.16       47.99      2.03 o 
  -6   9   7        2.14        0.08      0.85 o 
  -5   9   7       17.99       14.80      1.11 o 
  -4   9   7       43.25       45.96      2.24 o 
  -3   9   7        3.09        1.14      1.16 o 
  -2   9   7      158.09      159.08      4.29 o 
  -1   9   7        3.46        1.12      1.23 o 
   0   9   7        3.42        2.73      1.37 o 
   1   9   7       34.12       35.77      2.65 o 
   2   9   7       32.99       30.37      2.51 o 
   3   9   7        0.61       -0.11      1.82 o 
 -13  10   7        0.53       -2.55      3.58 o 
 -12  10   7       20.63       21.31      2.26 o 
 -11  10   7        9.27       10.63      2.02 o 
 -10  10   7       21.93       23.88      1.73 o 
  -9  10   7        0.01        0.66      1.31 o 
  -8  10   7        0.23        0.01      1.09 o 
  -7  10   7       55.23       58.96      2.14 o 
  -6  10   7        5.69        6.84      1.19 o 
  -5  10   7        0.12        1.08      1.13 o 
  -4  10   7        4.66        3.60      1.29 o 
  -3  10   7       55.86       59.78      3.23 o 
  -2  10   7       50.92       52.77      2.30 o 
  -1  10   7        8.56        6.31      1.54 o 
   0  10   7       15.53       16.96      1.83 o 
   1  10   7       62.25       62.98      3.19 o 
   2  10   7       84.92       92.41      3.88 o 
 -13  11   7       22.85       23.02      3.04 o 
 -12  11   7       25.44       28.85      3.08 o 
 -11  11   7        4.59        3.08      1.80 o 
 -10  11   7        0.56       -1.25      1.25 o 
  -9  11   7        0.85        1.36      1.30 o 
  -8  11   7       25.41       26.94      1.80 o 
  -7  11   7       28.82       34.09      1.91 o 
  -6  11   7        3.61        4.01      1.30 o 
  -5  11   7        7.86        7.62      1.43 o 
  -4  11   7        0.27       -1.25      1.25 o 
  -3  11   7       10.75        9.81      1.59 o 
  -2  11   7        3.89        2.44      1.69 o 
  -1  11   7        7.28        6.90      1.92 o 
   0  11   7       40.80       42.91      2.81 o 
   1  11   7        9.33       11.14      3.53 o 
 -12  12   7        8.27        6.70      2.56 o 
 -11  12   7        0.45        0.06      2.33 o 
 -10  12   7        0.13       -3.17      3.17 o 
  -9  12   7       17.76       22.66      4.21 o 
  -8  12   7       53.52       55.14      2.75 o 
  -7  12   7        0.10       -0.02      1.38 o 
  -6  12   7        1.18        1.94      1.44 o 
  -5  12   7       22.50       23.79      2.16 o 
  -4  12   7        9.36        9.36      1.86 o 
  -3  12   7        1.45        1.71      1.69 o 
  -2  12   7        0.09       -1.70      1.70 o 
  -1  12   7       47.03       47.38      3.94 o 
 -10  13   7        6.09        2.85      3.72 o 
  -9  13   7       26.72       25.36      4.44 o 
  -8  13   7        4.82        7.10      3.67 o 
  -7  13   7        1.25        1.84      2.35 o 
  -6  13   7        3.45        7.91      2.57 o 
  -5  13   7        6.96        7.22      2.64 o 
  -4  13   7        2.28        4.44      2.51 o 
  -1 -15   8        0.19        1.84      3.37 o 
   0 -15   8        8.91        3.04      2.44 o 
   1 -15   8        3.78        0.90      2.34 o 
   2 -15   8       14.70       17.52      2.85 o 
   3 -15   8        7.09        5.43      2.49 o 
   4 -15   8        4.25        3.96      2.52 o 
   5 -15   8       40.44       52.35      5.34 o 
   6 -15   8        3.13        5.40      3.68 o 
  -3 -14   8       15.18       13.75      2.76 o 
  -2 -14   8        5.11        4.56      2.46 o 
  -1 -14   8       28.67       30.90      3.11 o 
   0 -14   8        6.39        6.37      2.30 o 
   1 -14   8       40.22       41.65      3.73 o 
   2 -14   8        0.07        1.99      2.15 o 
   3 -14   8        0.34       -2.01      2.01 o 
   4 -14   8      139.31      144.17     12.02 o 
   5 -14   8       21.57       12.81      2.66 o 
   6 -14   8        0.17       -2.18      2.18 o 
   7 -14   8       11.83        9.77      3.78 o 
   8 -14   8       35.45       30.67      4.61 o 
  -5 -13   8       49.75       44.51      5.02 o 
  -4 -13   8       55.49       57.06      3.78 o 
  -3 -13   8       12.27        9.23      2.40 o 
  -2 -13   8        4.80        8.33      2.22 o 
  -1 -13   8      124.20      134.31      5.26 o 
   0 -13   8        7.41        3.05      2.90 o 
   1 -13   8       10.63        9.58      3.32 o 
   2 -13   8        2.66        0.83      1.88 o 
   3 -13   8       57.71       63.02      3.65 o 
   4 -13   8       54.58       61.20      3.56 o 
   5 -13   8        8.92        4.66      2.53 o 
   6 -13   8       23.63       21.53      2.78 o 
   7 -13   8        0.38        1.00      2.28 o 
   8 -13   8      104.79      122.56      5.47 o 
   9 -13   8       24.95       25.49      4.50 o 
  -6 -12   8       55.01       49.65      3.60 o 
  -5 -12   8      102.07      107.22      4.88 o 
  -4 -12   8        2.01        0.97      1.94 o 
  -3 -12   8       21.47       25.95      2.65 o 
  -2 -12   8       89.45       89.18      4.14 o 
  -1 -12   8        0.91       -1.61      1.61 o 
   0 -12   8       63.21       59.92      3.36 o 
   1 -12   8       50.79       51.63      3.06 o 
   2 -12   8      106.28      111.59      4.99 o 
   3 -12   8        4.92        4.89      1.85 o 
   4 -12   8       25.86       25.68      2.52 o 
   5 -12   8        2.57        0.52      1.92 o 
   6 -12   8       31.83       25.97      2.71 o 
   7 -12   8      164.15      164.76     10.21 o 
   8 -12   8       51.15       61.00      3.91 o 
   9 -12   8        2.82        4.36      3.60 o 
  10 -12   8       20.91       20.30      4.32 o 
  -7 -11   8       41.54       45.97      3.79 o 
  -6 -11   8      302.77      305.16     13.39 o 
  -5 -11   8        3.31        4.69      2.02 o 
  -4 -11   8        1.26        0.45      1.68 o 
  -3 -11   8      186.11      196.39      6.14 o 
  -2 -11   8       70.22       67.90      3.44 o 
  -1 -11   8       89.45       93.47      3.93 o 
   0 -11   8       27.04       25.05      1.83 o 
   1 -11   8       58.83       63.65      2.56 o 
   2 -11   8       28.40       31.51      1.89 o 
   3 -11   8       15.03       14.35      1.97 o 
   4 -11   8       25.84       24.59      1.63 o 
   5 -11   8       47.01       56.39      4.98 o 
   6 -11   8       49.69       56.57      3.32 o 
   7 -11   8      143.31      155.17      7.84 o 
   8 -11   8        0.89        1.67      2.25 o 
   9 -11   8        1.09       -1.71      2.19 o 
  10 -11   8       72.17       75.78      6.11 o 
  -8 -10   8        4.24        3.36      2.19 o 
  -7 -10   8      233.88      230.52      7.30 o 
  -6 -10   8        0.62        0.62      2.05 o 
  -5 -10   8        4.94        5.27      1.82 o 
  -4 -10   8       41.86       43.69      4.47 o 
  -3 -10   8      142.98      132.02      4.01 o 
  -2 -10   8      233.11      240.84      5.33 o 
  -1 -10   8       90.48       89.22      2.91 o 
   0 -10   8       34.01       39.46      1.90 o 
   1 -10   8      122.57      124.21      3.91 o 
   2 -10   8      106.02      107.41      2.51 o 
   3 -10   8       27.92       30.52      1.36 o 
   4 -10   8       46.11       46.39      1.78 o 
   5 -10   8      199.95      212.37      6.78 o 
   6 -10   8       91.28       95.37      3.20 o 
   7 -10   8        7.44        6.11      1.47 o 
   8 -10   8       12.81        8.22      2.31 o 
   9 -10   8        1.51        0.77      2.21 o 
  10 -10   8      286.58      314.79     12.82 o 
  -9  -9   8       69.37       72.92      6.06 o 
  -8  -9   8       29.36       23.27      2.66 o 
  -7  -9   8       43.04       42.11      2.99 o 
  -6  -9   8        5.52        5.99      2.38 o 
  -5  -9   8       15.53       15.67      1.96 o 
  -4  -9   8      117.73      122.81      4.60 o 
  -3  -9   8      523.93      510.06      9.50 o 
  -2  -9   8       93.32       89.38      2.72 o 
  -1  -9   8       29.53       23.75      1.49 o 
   0  -9   8      275.92      316.32      5.68 o 
   1  -9   8      221.97      225.59      5.39 o 
   2  -9   8       68.46       63.17      1.78 o 
   3  -9   8        0.41       -0.70      0.70 o 
   4  -9   8       26.12       30.06      1.32 o 
   5  -9   8       55.99       56.34      1.93 o 
   6  -9   8       22.74       24.84      1.67 o 
   7  -9   8       25.08       27.99      1.85 o 
   8  -9   8       15.88       17.23      1.75 o 
   9  -9   8       24.82       20.71      2.74 o 
  10  -9   8      234.78      245.47      7.94 o 
  11  -9   8        0.67        1.42      3.56 o 
 -10  -8   8        6.89        4.69      2.32 o 
  -9  -8   8       63.60       70.47      3.92 o 
  -8  -8   8       98.28      102.01      4.42 o 
  -7  -8   8       58.47       68.41      4.87 o 
  -6  -8   8       53.01       55.79      3.02 o 
  -5  -8   8       86.93       89.27      2.83 o 
  -4  -8   8      443.98      452.72      7.34 o 
  -3  -8   8      259.69      235.13      5.48 o 
  -2  -8   8       18.59       14.46      1.17 o 
  -1  -8   8      648.56      673.08     10.38 o 
   0  -8   8      192.34      182.11      3.50 o 
   1  -8   8      125.28      124.07      3.03 o 
   2  -8   8      125.41      120.39      3.00 o 
   3  -8   8      183.74      201.70      3.58 o 
   4  -8   8      301.39      295.27      4.96 o 
   5  -8   8       59.91       66.67      1.97 o 
   6  -8   8       83.72       86.72      2.36 o 
   7  -8   8       61.77       61.57      2.54 o 
   8  -8   8       49.54       51.79      2.50 o 
   9  -8   8      106.48      109.55      7.16 o 
  10  -8   8        2.47       -2.28      2.28 o 
  11  -8   8       14.76        9.97      3.99 o 
 -11  -7   8        5.77        7.00      2.34 o 
 -10  -7   8      126.35      136.35      5.43 o 
  -9  -7   8        2.57        3.29      1.79 o 
  -8  -7   8       48.20       51.52      3.06 o 
  -7  -7   8        4.75        4.80      1.27 o 
  -6  -7   8       89.19       91.51      2.48 o 
  -5  -7   8       64.15       57.26      2.34 o 
  -4  -7   8       29.36       29.31      1.54 o 
  -3  -7   8       54.38       50.50      1.65 o 
  -2  -7   8      131.38      140.23      2.32 o 
  -1  -7   8        1.98        3.57      0.61 o 
   0  -7   8      172.91      169.24      3.06 o 
   1  -7   8       13.74       13.38      1.24 o 
   2  -7   8      424.35      390.97      7.26 o 
   3  -7   8      312.53      303.43      4.87 o 
   4  -7   8       27.94       28.74      2.03 o 
   5  -7   8        0.07        0.77      1.14 o 
   6  -7   8       49.86       51.71      1.85 o 
   7  -7   8       16.42       16.95      1.55 o 
   8  -7   8        4.86        4.79      1.40 o 
   9  -7   8       30.02       35.09      2.25 o 
  10  -7   8       25.47       29.43      4.45 o 
  11  -7   8       48.28       41.89      5.24 o 
 -12  -6   8        1.02        0.64      2.27 o 
 -11  -6   8       42.21       50.96      4.59 o 
 -10  -6   8      133.91      137.33      5.19 o 
  -9  -6   8       26.79       25.41      2.37 o 
  -8  -6   8        0.36        1.06      1.15 o 
  -7  -6   8      128.76      130.28      3.87 o 
  -6  -6   8      495.65      487.33      7.84 o 
  -5  -6   8        3.24        6.29      0.89 o 
  -4  -6   8        8.78        7.99      0.84 o 
  -3  -6   8      299.40      287.67      4.25 o 
  -2  -6   8        2.54        3.04      0.61 o 
  -1  -6   8      550.01      578.47      7.18 o 
   0  -6   8        8.25        6.22      0.67 o 
   1  -6   8        3.19        2.27      0.52 o 
   2  -6   8      368.71      368.50      5.22 o 
   3  -6   8      489.28      457.07      8.20 o 
   4  -6   8       87.08       78.83      2.00 o 
   5  -6   8       64.99       71.22      1.95 o 
   6  -6   8      215.89      212.63      3.99 o 
   7  -6   8      160.80      163.64      4.28 o 
   8  -6   8        0.37        0.08      1.22 o 
   9  -6   8       22.09       27.17      2.49 o 
  10  -6   8       60.22       63.04     11.46 o 
  11  -6   8       31.80       25.57      3.46 o 
 -12  -5   8        6.73        7.67      3.35 o 
 -11  -5   8       75.71       66.39      3.76 o 
 -10  -5   8        2.77        5.32      1.78 o 
  -9  -5   8       16.45       14.01      1.60 o 
  -8  -5   8       69.37       73.24      2.76 o 
  -7  -5   8      392.93      369.06      7.61 o 
  -6  -5   8        1.38        0.75      0.94 o 
  -5  -5   8       92.27       94.47      2.01 o 
  -4  -5   8       46.25       34.21      1.01 o 
  -3  -5   8        1.74        2.88      0.59 o 
  -2  -5   8      574.62      550.86      6.38 o 
  -1  -5   8      363.68      360.61      4.57 o 
   0  -5   8      437.87      441.41      5.98 o 
   1  -5   8      361.75      330.86      4.63 o 
   2  -5   8      374.01      391.64      5.47 o 
   3  -5   8       32.21       33.09      1.09 o 
   4  -5   8       67.80       61.04      1.62 o 
   5  -5   8      190.24      192.19      3.56 o 
   6  -5   8       49.98       59.42      1.92 o 
   7  -5   8       16.54       18.10      1.58 o 
   8  -5   8        8.79        8.60      1.77 o 
   9  -5   8      210.34      228.35      5.58 o 
  10  -5   8       74.68       79.15      3.78 o 
  11  -5   8       16.28       12.86      3.26 o 
 -13  -4   8        1.03       -0.56      2.77 o 
 -12  -4   8       20.93       18.00      2.51 o 
 -11  -4   8       16.20       15.14      2.12 o 
 -10  -4   8       53.80       55.07      2.58 o 
  -9  -4   8       26.71       23.70      2.14 o 
  -8  -4   8      457.54      434.04      8.22 o 
  -7  -4   8      314.07      310.95      5.30 o 
  -6  -4   8       32.84       32.63      1.38 o 
  -5  -4   8       59.25       62.39      1.50 o 
  -4  -4   8      472.31      493.02      6.98 o 
  -3  -4   8      861.78      879.69     11.73 o 
  -2  -4   8      160.01      149.57      3.19 o 
  -1  -4   8      350.07      356.60      6.52 o 
   0  -4   8     1146.20     1141.23     14.82 o 
   1  -4   8       14.68       16.71      0.61 o 
   2  -4   8       83.27       87.24      1.64 o 
   3  -4   8       14.51       13.99      0.76 o 
   4  -4   8      143.73      150.83      2.82 o 
   5  -4   8      895.20      844.27     12.47 o 
   6  -4   8      148.78      144.28      3.21 o 
   7  -4   8        0.12       -1.24      1.24 o 
   8  -4   8       77.71       65.82      2.76 o 
   9  -4   8      225.33      225.74      4.98 o 
  10  -4   8       32.33       30.49      3.46 o 
  11  -4   8        3.49       -0.54      2.68 o 
 -13  -3   8       43.33       39.99      2.67 o 
 -12  -3   8        0.82       -0.10      1.48 o 
 -11  -3   8        6.22        5.91      1.61 o 
 -10  -3   8       23.05       21.74      2.53 o 
  -9  -3   8      194.73      187.09      3.51 o 
  -8  -3   8      447.72      432.38      5.98 o 
  -7  -3   8       36.33       36.78      1.30 o 
  -6  -3   8        1.74        1.38      0.64 o 
  -5  -3   8      608.85      617.61      8.50 o 
  -4  -3   8     1242.90     1220.53     20.69 o 
  -3  -3   8      706.45      662.46     11.54 o 
  -2  -3   8       17.61       19.97      2.45 o 
  -1  -3   8      694.58      712.39     10.91 o 
   0  -3   8       13.87       13.53      1.18 o 
   1  -3   8      102.71      105.05      1.95 o 
   2  -3   8      102.71       90.46      2.13 o 
   3  -3   8        0.88        0.56      0.76 o 
   4  -3   8      105.58      116.66      2.67 o 
   5  -3   8      173.68      167.22      3.74 o 
   6  -3   8        0.12        0.00      1.05 o 
   7  -3   8        3.12        3.63      1.37 o 
   8  -3   8      220.06      235.88      4.96 o 
   9  -3   8      113.97      124.75      3.63 o 
  10  -3   8        9.79       17.50      3.06 o 
 -14  -2   8       51.48       62.54      3.23 o 
 -13  -2   8       28.62       27.74      3.11 o 
 -12  -2   8       24.08       27.33      2.14 o 
 -11  -2   8       23.18       21.46      1.69 o 
 -10  -2   8       31.71       34.84      2.05 o 
  -9  -2   8      296.39      300.37      4.52 o 
  -8  -2   8      272.73      269.89      4.05 o 
  -7  -2   8      281.60      288.27      3.82 o 
  -6  -2   8      212.61      223.39      3.30 o 
  -5  -2   8      616.52      604.89      7.69 o 
  -4  -2   8      605.00      601.97     10.59 o 
  -3  -2   8       84.80       84.68      3.08 o 
  -2  -2   8      244.49      248.76      5.32 o 
  -1  -2   8      388.93      351.07      5.73 o 
   0  -2   8      117.15      116.58      2.73 o 
   1  -2   8       32.33       31.17      0.79 o 
   2  -2   8       28.02       23.72      1.02 o 
   3  -2   8      372.83      348.19      7.93 o 
   4  -2   8      260.56      253.29      4.90 o 
   5  -2   8       26.54       28.36      1.53 o 
   6  -2   8       70.78       69.74      2.20 o 
   7  -2   8       27.13       23.48      2.45 o 
   8  -2   8      301.63      290.82     11.10 o 
   9  -2   8       93.07       96.66      4.99 o 
  10  -2   8        5.26        2.42      2.72 o 
 -14  -1   8       67.47       77.08      4.61 o 
 -13  -1   8       20.81       20.96      2.18 o 
 -12  -1   8        3.41        2.08      1.53 o 
 -11  -1   8       95.39       95.73      3.00 o 
 -10  -1   8       97.77      103.34      2.49 o 
  -9  -1   8       33.98       32.44      1.36 o 
  -8  -1   8      129.40      129.84      2.37 o 
  -7  -1   8      170.29      171.66      2.52 o 
  -6  -1   8      247.91      239.57      3.13 o 
  -5  -1   8      725.83      723.52     11.26 o 
  -4  -1   8      321.85      318.21      5.34 o 
  -3  -1   8        6.12        5.96      1.00 o 
  -2  -1   8      475.52      456.66      8.85 o 
  -1  -1   8     1441.89     1478.59     25.02 o 
   0  -1   8     1207.24     1256.21     14.84 o 
   1  -1   8        0.40        0.23      0.48 o 
   2  -1   8      270.34      272.70      3.79 o 
   3  -1   8       39.39       50.74      1.25 o 
   4  -1   8        3.19        0.85      0.70 o 
   5  -1   8        4.42        3.88      0.97 o 
   6  -1   8       94.31       97.47      3.13 o 
   7  -1   8       61.64       54.17      2.62 o 
   8  -1   8      174.42      167.59      4.76 o 
   9  -1   8        0.56       -1.15      2.51 o 
  10  -1   8        6.36        2.37      4.32 o 
 -14   0   8      102.14      100.93      3.96 o 
 -13   0   8       18.02       17.57      2.03 o 
 -12   0   8        0.06       -0.48      1.40 o 
 -11   0   8      306.73      302.43      5.91 o 
 -10   0   8        9.97        9.94      1.08 o 
  -9   0   8      700.88      708.75      9.22 o 
  -8   0   8      183.59      196.01      3.13 o 
  -7   0   8       13.35       14.05      0.76 o 
  -6   0   8     1000.37     1055.30     11.94 o 
  -5   0   8       92.64       88.02      2.10 o 
  -4   0   8        4.63        4.64      1.06 o 
  -3   0   8      159.82      170.78      2.60 o 
  -2   0   8     1116.73     1135.32     16.63 o 
  -1   0   8     1029.90      994.71     12.98 o 
   0   0   8      358.28      373.78      4.13 o 
   1   0   8      166.29      164.17      2.27 o 
   2   0   8      698.22      674.39      8.34 o 
   3   0   8        5.68        4.56      0.65 o 
   4   0   8       61.61       59.94      1.69 o 
   5   0   8      122.54      125.80      2.67 o 
   6   0   8      102.81       95.70      5.10 o 
   7   0   8      114.55      116.24      4.79 o 
   8   0   8       10.69       10.07      1.88 o 
   9   0   8        9.43        4.32      4.13 o 
 -14   1   8       10.15        8.95      1.95 o 
 -13   1   8       13.23       17.09      1.98 o 
 -12   1   8      201.91      195.30      5.08 o 
 -11   1   8        3.12        3.57      1.19 o 
 -10   1   8       55.11       57.58      1.75 o 
  -9   1   8        0.48        0.44      0.76 o 
  -8   1   8      178.66      171.37      2.83 o 
  -7   1   8      441.49      448.97      5.96 o 
  -6   1   8       82.56       77.33      1.51 o 
  -5   1   8      189.75      214.05      2.54 o 
  -4   1   8       13.46        8.89      0.48 o 
  -3   1   8      973.86      983.95     13.22 o 
  -2   1   8      938.63      958.01     10.65 o 
  -1   1   8       46.46       45.12      0.87 o 
   0   1   8        9.48        7.45      0.48 o 
   1   1   8      382.44      388.70      4.71 o 
   2   1   8       69.32       70.64      1.36 o 
   3   1   8      189.20      193.74      3.68 o 
   4   1   8       32.78       31.85      1.81 o 
   5   1   8       69.88       70.15      3.21 o 
   6   1   8       12.01       12.31      3.32 o 
   7   1   8        1.55        0.05      1.49 o 
   8   1   8       23.91       25.01      3.20 o 
   9   1   8       11.83        9.01      4.60 o 
 -15   2   8       12.07       13.21      2.16 o 
 -14   2   8       14.21       12.36      2.01 o 
 -13   2   8       33.60       36.06      2.36 o 
 -12   2   8      110.56      110.47      3.66 o 
 -11   2   8      177.89      183.86      7.00 o 
 -10   2   8       82.44       84.30      2.09 o 
  -9   2   8      187.22      188.23      3.15 o 
  -8   2   8      434.72      438.24      5.96 o 
  -7   2   8      485.40      511.73      6.21 o 
  -6   2   8       14.24       12.15      0.62 o 
  -5   2   8      258.58      295.28      3.43 o 
  -4   2   8       11.56        8.64      0.47 o 
  -3   2   8      158.75      175.63      2.22 o 
  -2   2   8        1.81        4.10      0.77 o 
  -1   2   8        0.36        0.32      0.44 o 
   0   2   8       49.41       52.30      1.62 o 
   1   2   8      196.57      190.15      2.70 o 
   2   2   8       82.50       83.28      1.84 o 
   3   2   8       75.65       72.25      1.87 o 
   4   2   8      210.59      203.11      4.99 o 
   5   2   8       71.54       69.52      3.19 o 
   6   2   8        1.13       -0.44      1.26 o 
   7   2   8       10.04        7.63      1.84 o 
   8   2   8       17.04       15.60      4.26 o 
 -15   3   8        2.97        2.74      2.48 o 
 -14   3   8        2.94        1.56      1.69 o 
 -13   3   8       24.92       28.08      2.53 o 
 -12   3   8       25.44       23.80      1.92 o 
 -11   3   8        0.18       -0.67      1.21 o 
 -10   3   8       29.19       29.96      1.31 o 
  -9   3   8      127.24      125.70      2.88 o 
  -8   3   8      123.97      114.65      2.24 o 
  -7   3   8       39.92       40.67      1.16 o 
  -6   3   8       76.80       76.23      1.40 o 
  -5   3   8       10.18        6.13      0.54 o 
  -4   3   8      123.77      125.39      2.31 o 
  -3   3   8      206.45      221.07      2.91 o 
  -2   3   8       18.12       21.65      0.73 o 
  -1   3   8       34.68       36.51      1.04 o 
   0   3   8       84.77       93.00      2.49 o 
   1   3   8       20.44       21.24      1.00 o 
   2   3   8      303.20      308.37      4.80 o 
   3   3   8       60.84       59.88      2.36 o 
   4   3   8       84.59       85.93      3.05 o 
   5   3   8       10.62       14.64      2.56 o 
   6   3   8        0.73       -1.38      1.38 o 
   7   3   8       11.21       12.77      2.89 o 
   8   3   8       19.74       25.37      5.18 o 
 -15   4   8        2.76        2.13      1.78 o 
 -14   4   8       12.53       14.09      2.36 o 
 -13   4   8       67.32       68.34      3.05 o 
 -12   4   8        6.96        9.13      2.27 o 
 -11   4   8        1.45        1.41      1.64 o 
 -10   4   8      126.64      127.08      2.56 o 
  -9   4   8       84.57       82.62      1.99 o 
  -8   4   8      120.95      119.84      2.35 o 
  -7   4   8       13.45       10.73      0.87 o 
  -6   4   8      166.34      169.82      3.35 o 
  -5   4   8      163.29      171.49      2.48 o 
  -4   4   8       63.71       68.01      1.46 o 
  -3   4   8        6.36        7.50      0.64 o 
  -2   4   8      268.00      273.60      3.90 o 
  -1   4   8        5.39        6.66      0.97 o 
   0   4   8        4.66        4.74      0.74 o 
   1   4   8       48.12       43.99      2.13 o 
   2   4   8       93.48       96.83      3.56 o 
   3   4   8      458.67      450.68      7.62 o 
   4   4   8       12.74       13.24      1.49 o 
   5   4   8        1.16       -0.51      1.28 o 
   6   4   8       50.11       50.39      3.11 o 
   7   4   8        3.97        4.16      3.68 o 
 -15   5   8        2.79        1.64      1.84 o 
 -14   5   8       28.29       24.16      2.28 o 
 -13   5   8        5.11        3.75      1.62 o 
 -12   5   8        1.88        1.10      2.09 o 
 -11   5   8       12.77       13.31      1.60 o 
 -10   5   8       11.96       11.08      1.32 o 
  -9   5   8       21.30       20.90      1.22 o 
  -8   5   8        0.05       -0.71      0.71 o 
  -7   5   8        7.35        6.65      0.87 o 
  -6   5   8      588.49      579.86      7.44 o 
  -5   5   8      409.84      400.17      5.38 o 
  -4   5   8       55.44       53.66      1.46 o 
  -3   5   8       89.69       91.46      1.64 o 
  -2   5   8      317.26      322.08      4.25 o 
  -1   5   8       66.57       68.12      1.51 o 
   0   5   8        6.08        6.43      1.14 o 
   1   5   8       18.96       18.12      1.38 o 
   2   5   8       14.98       17.34      1.49 o 
   3   5   8       68.97       69.47      2.52 o 
   4   5   8       13.45       13.10      1.63 o 
   5   5   8       10.67        9.67      2.15 o 
   6   5   8       18.40       22.52      3.19 o 
 -15   6   8       13.92       12.55      2.82 o 
 -14   6   8       84.90       83.51      6.04 o 
 -13   6   8        5.43        5.59      1.70 o 
 -12   6   8       10.28        9.11      1.67 o 
 -11   6   8        7.47        8.09      1.55 o 
 -10   6   8       50.31       50.12      2.37 o 
  -9   6   8        5.91        3.74      1.03 o 
  -8   6   8       42.78       40.73      1.46 o 
  -7   6   8      384.88      379.26      5.87 o 
  -6   6   8       17.88       17.74      0.86 o 
  -5   6   8        0.26       -0.23      0.58 o 
  -4   6   8       29.08       31.63      1.06 o 
  -3   6   8      248.14      253.38      3.46 o 
  -2   6   8       10.81       12.14      0.84 o 
  -1   6   8        5.92        5.62      0.95 o 
   0   6   8      176.94      175.71      5.16 o 
   1   6   8        1.14       -1.06      1.19 o 
   2   6   8       33.40       37.58      2.42 o 
   3   6   8        0.38        0.82      1.29 o 
   4   6   8       27.16       25.41      2.39 o 
   5   6   8       23.21       23.73      6.46 o 
 -14   7   8        3.86        2.51      1.86 o 
 -13   7   8       38.40       32.69      2.44 o 
 -12   7   8        1.93        1.65      1.79 o 
 -11   7   8       19.15       18.21      1.88 o 
 -10   7   8        3.13       -0.29      1.34 o 
  -9   7   8       33.49       32.56      2.00 o 
  -8   7   8       98.72       99.55      3.10 o 
  -7   7   8       77.62       78.99      1.89 o 
  -6   7   8        8.63        8.10      0.80 o 
  -5   7   8       10.30        7.88      0.80 o 
  -4   7   8      142.71      150.13      3.20 o 
  -3   7   8      328.13      333.20      4.80 o 
  -2   7   8      149.38      153.37      3.00 o 
  -1   7   8        4.83        5.45      1.18 o 
   0   7   8      141.48      143.17      3.46 o 
   1   7   8        2.51        2.67      1.28 o 
   2   7   8       46.83       48.34      2.69 o 
   3   7   8        0.08       -1.69      1.69 o 
   4   7   8        6.07        8.34      2.75 o 
   5   7   8       25.36       28.55      5.40 o 
 -14   8   8       13.36       13.42      2.19 o 
 -13   8   8       23.24       22.31      2.26 o 
 -12   8   8       24.33       25.47      2.26 o 
 -11   8   8       40.38       37.07      2.33 o 
 -10   8   8       14.93       10.79      1.71 o 
  -9   8   8       23.64       23.08      2.98 o 
  -8   8   8       89.13       85.07      3.09 o 
  -7   8   8       81.32       71.19      2.14 o 
  -6   8   8        9.08       10.42      0.98 o 
  -5   8   8       20.73       14.58      1.07 o 
  -4   8   8       60.30       59.24      1.78 o 
  -3   8   8       48.29       53.44      2.17 o 
  -2   8   8        8.43       11.67      1.36 o 
  -1   8   8       27.81       27.82      1.71 o 
   0   8   8       20.87       20.33      1.97 o 
   1   8   8       18.26       23.15      1.77 o 
   2   8   8        0.31       -1.47      1.97 o 
   3   8   8       14.78       15.84      2.83 o 
   4   8   8        2.93        2.26      2.56 o 
 -14   9   8       16.21       18.84      3.89 o 
 -13   9   8       17.36       19.23      2.26 o 
 -12   9   8        6.88        7.19      1.90 o 
 -11   9   8        7.44        5.02      1.78 o 
 -10   9   8       20.91       21.30      2.02 o 
  -9   9   8       27.30       30.15      2.92 o 
  -8   9   8       55.18       58.24      3.11 o 
  -7   9   8       38.31       35.99      1.83 o 
  -6   9   8        2.34        0.47      1.07 o 
  -5   9   8       92.41      100.73      2.34 o 
  -4   9   8       94.79       94.08      3.27 o 
  -3   9   8       34.63       33.66      2.08 o 
  -2   9   8       20.06       22.53      1.68 o 
  -1   9   8       88.49       92.11      4.03 o 
   0   9   8       33.60       43.51      2.70 o 
   1   9   8       54.41       55.89      3.16 o 
   2   9   8        1.20        3.39      2.59 o 
 -13  10   8       24.53       24.97      3.14 o 
 -12  10   8        3.61       -0.43      1.78 o 
 -11  10   8        4.21        2.17      1.77 o 
 -10  10   8       57.07       68.47      3.16 o 
  -9  10   8       51.59       54.03      3.25 o 
  -8  10   8        1.54       -0.62      1.66 o 
  -7  10   8       14.37       11.01      1.71 o 
  -6  10   8       21.65       20.19      2.00 o 
  -5  10   8       20.75       25.56      2.06 o 
  -4  10   8        0.78       -0.58      1.53 o 
  -3  10   8        0.02       -1.09      1.91 o 
  -2  10   8       26.10       25.27      2.30 o 
  -1  10   8        2.39        0.70      1.85 o 
   0  10   8       28.28       30.43      3.41 o 
   1  10   8        0.13       -0.27      4.16 o 
 -12  11   8        0.58       -1.72      2.34 o 
 -11  11   8       26.13       23.77      2.39 o 
 -10  11   8        8.80       12.65      1.99 o 
  -9  11   8       24.75       24.26      2.21 o 
  -8  11   8        3.35        2.98      6.14 o 
  -7  11   8       18.23       16.90      2.50 o 
  -6  11   8       31.69       30.74      2.56 o 
  -5  11   8        0.49        1.04      1.63 o 
  -4  11   8        1.23        1.28      1.75 o 
  -3  11   8       10.54        8.47      1.99 o 
  -2  11   8        5.40        4.40      3.33 o 
  -1  11   8       22.08       22.60      3.16 o 
 -11  12   8        9.22        9.60      3.86 o 
 -10  12   8        1.11        3.77      3.58 o 
  -9  12   8        5.62        7.37      2.36 o 
  -8  12   8       27.78       22.70      2.88 o 
  -7  12   8       20.56       18.20      2.72 o 
  -6  12   8        1.97        1.24      1.84 o 
  -5  12   8        1.32       -1.36      2.30 o 
  -4  12   8        1.02        0.75      2.47 o 
  -3  12   8        0.37        0.00      2.70 o 
   0 -15   9        0.18       -2.07      2.07 o 
   1 -15   9        0.20       -2.25      2.25 o 
   2 -15   9       22.14       23.32      3.01 o 
   3 -15   9       93.48      103.23      5.14 o 
   4 -15   9       35.16       36.95      4.87 o 
   5 -15   9        2.07       -0.76      2.49 o 
  -3 -14   9       25.97       29.55      3.14 o 
  -2 -14   9      119.99      129.09      5.53 o 
  -1 -14   9        0.95       -1.98      1.98 o 
   0 -14   9       22.74       19.12      3.15 o 
   1 -14   9       40.40       48.78      3.97 o 
   2 -14   9       41.01       42.10      3.37 o 
   3 -14   9       77.93       80.79      4.41 o 
   4 -14   9        0.36        1.60      2.21 o 
   5 -14   9       30.78       35.25      3.23 o 
   6 -14   9       64.83       77.92      4.59 o 
   7 -14   9        1.80       -0.33      2.49 o 
  -5 -13   9        7.79       12.16      2.56 o 
  -4 -13   9       12.60        7.39      2.42 o 
  -3 -13   9       60.32       60.19      3.84 o 
  -2 -13   9       72.12       89.06      4.47 o 
  -1 -13   9       13.35       10.57      2.31 o 
   0 -13   9       42.98       39.32      3.48 o 
   1 -13   9       30.38       33.80      2.89 o 
   2 -13   9       42.02       46.60      3.23 o 
   3 -13   9       12.21       13.82      2.62 o 
   4 -13   9       29.05       30.66      2.96 o 
   5 -13   9       35.57       36.11      3.11 o 
   6 -13   9       24.25       28.30      2.95 o 
   7 -13   9       20.88       18.30      2.93 o 
   8 -13   9        1.55        2.03      2.47 o 
  -6 -12   9       27.76       30.73      3.13 o 
  -5 -12   9       44.82       45.84      6.66 o 
  -4 -12   9       25.39       28.13      2.82 o 
  -3 -12   9      181.74      194.28     10.15 o 
  -2 -12   9        0.36        1.87      1.86 o 
  -1 -12   9       91.99       90.07      4.08 o 
   0 -12   9       24.15       22.39      4.26 o 
   1 -12   9       54.16       56.36      3.35 o 
   2 -12   9        9.25       10.51      2.07 o 
   3 -12   9        7.39       11.49      2.06 o 
   4 -12   9       50.21       53.96      5.92 o 
   5 -12   9       21.44       24.50      2.63 o 
   6 -12   9       13.30        8.85      2.34 o 
   7 -12   9       80.19      101.48      5.98 o 
   8 -12   9       61.61       65.33      4.14 o 
   9 -12   9       50.13       62.17      5.70 o 
  -7 -11   9       96.92       97.63      4.76 o 
  -6 -11   9       20.11       21.96      3.37 o 
  -5 -11   9       24.97       22.62      2.54 o 
  -4 -11   9       82.73       80.34      3.97 o 
  -3 -11   9       44.52       44.80      2.88 o 
  -2 -11   9        0.12       -0.38      1.54 o 
  -1 -11   9      187.29      194.84      8.14 o 
   0 -11   9      276.00      298.28     10.96 o 
   1 -11   9        3.74        1.97      2.09 o 
   2 -11   9        8.84        6.13      1.35 o 
   3 -11   9       37.29       37.14      2.59 o 
   4 -11   9      168.44      186.72      6.73 o 
   5 -11   9        7.97        7.19      1.96 o 
   6 -11   9        4.04        5.60      2.08 o 
   7 -11   9       48.23       50.74      4.20 o 
   8 -11   9       21.44       21.94      2.80 o 
   9 -11   9       43.42       41.55      3.51 o 
  -8 -10   9       66.27       80.21      4.34 o 
  -7 -10   9       16.05       18.62      2.56 o 
  -6 -10   9       18.82       18.33      2.28 o 
  -5 -10   9       23.39       21.33      2.26 o 
  -4 -10   9       53.21       50.68      2.96 o 
  -3 -10   9        3.51        3.23      1.24 o 
  -2 -10   9       67.39       74.93      2.71 o 
  -1 -10   9      200.78      205.23      4.71 o 
   0 -10   9      125.50      126.64      4.42 o 
   1 -10   9        0.31       -1.05      1.05 o 
   2 -10   9       59.09       60.30      2.39 o 
   3 -10   9      134.65      153.45      3.93 o 
   4 -10   9       48.64       50.72      2.28 o 
   5 -10   9       48.92       48.09      3.57 o 
   6 -10   9        1.58        1.53      2.47 o 
   7 -10   9       54.16       59.13      3.48 o 
   8 -10   9        2.55        0.13      2.19 o 
   9 -10   9       15.49       17.39      2.90 o 
  10 -10   9       26.70       21.84      4.43 o 
  -9  -9   9      101.19      100.96      4.89 o 
  -8  -9   9        8.62        7.23      2.07 o 
  -7  -9   9       61.08       60.60      3.47 o 
  -6  -9   9        0.94       -1.36      1.54 o 
  -5  -9   9       34.56       34.45      1.91 o 
  -4  -9   9        4.39        3.70      1.15 o 
  -3  -9   9      105.22       97.39      2.90 o 
  -2  -9   9      466.41      470.58      8.76 o 
  -1  -9   9       69.26       67.84      3.26 o 
   0  -9   9        1.01       -0.38      0.96 o 
   1  -9   9      209.78      217.19      4.75 o 
   2  -9   9      555.56      567.55     14.34 o 
   3  -9   9      132.77      135.62      3.50 o 
   4  -9   9        9.91       12.05      1.45 o 
   5  -9   9      152.09      160.68      5.41 o 
   6  -9   9       25.90       18.70      2.28 o 
   7  -9   9        6.09        4.12      1.96 o 
   8  -9   9        9.77        8.98      2.26 o 
   9  -9   9       10.86       12.87      2.70 o 
  10  -9   9       52.35       52.17      3.90 o 
 -10  -8   9      136.66      138.09      5.58 o 
  -9  -8   9        1.40        0.11      1.82 o 
  -8  -8   9       17.47       14.36      2.16 o 
  -7  -8   9       59.03       60.29      3.30 o 
  -6  -8   9       26.85       26.12      2.60 o 
  -5  -8   9       23.20       21.63      1.73 o 
  -4  -8   9       14.10       13.93      1.15 o 
  -3  -8   9      117.85      101.25      2.45 o 
  -2  -8   9       28.11       30.51      1.49 o 
  -1  -8   9       35.89       37.34      1.61 o 
   0  -8   9        9.14       11.03      1.06 o 
   1  -8   9      206.71      208.67      4.34 o 
   2  -8   9      231.92      236.21      4.85 o 
   3  -8   9      128.29      127.97      3.26 o 
   4  -8   9        8.45       10.92      1.30 o 
   5  -8   9       60.06       58.50      2.79 o 
   6  -8   9      100.19       96.10      3.93 o 
   7  -8   9        7.34        5.62      1.94 o 
   8  -8   9        9.23        9.53      2.25 o 
   9  -8   9       53.07       57.62      3.82 o 
  10  -8   9       55.18       55.37      5.89 o 
 -11  -7   9       31.93       29.94      3.95 o 
 -10  -7   9       49.34       54.31      4.90 o 
  -9  -7   9       12.83       13.54      2.25 o 
  -8  -7   9       76.08       74.12      5.16 o 
  -7  -7   9       31.54       32.66      1.65 o 
  -6  -7   9       60.14       55.94      3.05 o 
  -5  -7   9       31.17       33.62      1.47 o 
  -4  -7   9      246.17      225.31      7.70 o 
  -3  -7   9      412.91      395.46      6.37 o 
  -2  -7   9      283.57      249.62      4.65 o 
  -1  -7   9      176.21      171.28      3.79 o 
   0  -7   9      197.80      200.28      3.50 o 
   1  -7   9      950.12      963.84     16.20 o 
   2  -7   9      306.45      288.96      5.57 o 
   3  -7   9        6.24        5.71      1.04 o 
   4  -7   9      549.88      534.05     11.43 o 
   5  -7   9      218.86      199.29      5.91 o 
   6  -7   9      121.87      119.02      7.60 o 
   7  -7   9        1.32        2.08      1.83 o 
   8  -7   9       77.12       72.15      3.92 o 
   9  -7   9       56.10       45.68      3.55 o 
  10  -7   9       15.68       10.32      3.89 o 
 -11  -6   9       60.80       65.60      3.87 o 
 -10  -6   9        6.00        5.83      1.94 o 
  -9  -6   9       71.22       73.18      3.19 o 
  -8  -6   9      302.24      301.22      5.56 o 
  -7  -6   9      235.63      216.68      4.90 o 
  -6  -6   9        4.55        4.41      0.94 o 
  -5  -6   9       92.79       96.61      2.92 o 
  -4  -6   9      598.58      576.01      7.95 o 
  -3  -6   9        7.97       11.66      0.75 o 
  -2  -6   9        3.73        3.55      0.53 o 
  -1  -6   9       68.44       69.02      1.34 o 
   0  -6   9      220.88      224.63      3.95 o 
   1  -6   9      732.47      731.24     10.47 o 
   2  -6   9       85.74       79.86      1.68 o 
   3  -6   9      251.50      236.95      4.79 o 
   4  -6   9      488.12      488.66      8.96 o 
   5  -6   9      219.12      218.52      8.07 o 
   6  -6   9       34.15       30.60      1.81 o 
   7  -6   9       63.54       64.73      4.30 o 
   8  -6   9       31.01       32.82      3.68 o 
   9  -6   9       62.22       57.45      5.27 o 
  10  -6   9        0.16       -2.08      2.08 o 
 -12  -5   9       67.01       73.11      5.35 o 
 -11  -5   9        1.22        2.93      1.91 o 
 -10  -5   9       46.65       45.09      2.69 o 
  -9  -5   9       82.75       82.23      2.62 o 
  -8  -5   9      299.97      294.36      5.92 o 
  -7  -5   9       80.38       73.63      2.56 o 
  -6  -5   9      314.87      321.05      5.62 o 
  -5  -5   9      365.91      364.84      5.44 o 
  -4  -5   9      512.49      480.63      6.82 o 
  -3  -5   9      142.58      118.81      2.13 o 
  -2  -5   9      141.12      159.99      2.28 o 
  -1  -5   9     1880.34     1926.97     22.73 o 
   0  -5   9       64.57       60.34      1.24 o 
   1  -5   9        1.82        0.99      0.51 o 
   2  -5   9      641.77      612.29      8.31 o 
   3  -5   9      437.40      432.29      7.83 o 
   4  -5   9      673.87      629.69     18.29 o 
   5  -5   9       96.73      115.42      4.32 o 
   6  -5   9        6.67        6.14      1.29 o 
   7  -5   9      175.74      176.50      7.99 o 
   8  -5   9       13.13       12.94      3.35 o 
   9  -5   9       48.19       40.96      2.90 o 
  10  -5   9        0.95       -2.00      2.00 o 
 -13  -4   9       64.48       68.34      4.08 o 
 -12  -4   9        0.07        1.08      1.65 o 
 -11  -4   9       22.17       20.72      2.01 o 
 -10  -4   9      129.43      116.27      3.66 o 
  -9  -4   9      199.23      193.24      3.98 o 
  -8  -4   9        2.06        0.83      0.91 o 
  -7  -4   9       81.88       82.65      2.79 o 
  -6  -4   9      225.57      243.98      3.94 o 
  -5  -4   9      434.16      429.83      6.18 o 
  -4  -4   9      181.75      173.48      2.76 o 
  -3  -4   9        0.31       -0.10      1.03 o 
  -2  -4   9     1194.29     1206.96     20.43 o 
  -1  -4   9      122.75      125.10      2.87 o 
   0  -4   9        0.64       -0.24      0.38 o 
   1  -4   9        2.58        4.21      0.56 o 
   2  -4   9      138.17      135.41      2.31 o 
   3  -4   9      287.85      275.85      4.66 o 
   4  -4   9      190.17      159.66      6.54 o 
   5  -4   9        1.53        0.64      1.07 o 
   6  -4   9       27.33       27.00      1.74 o 
   7  -4   9      115.45      106.13      6.08 o 
   8  -4   9       65.35       65.16      3.64 o 
   9  -4   9        0.01        1.14      2.02 o 
  10  -4   9        9.19        6.87      2.97 o 
 -13  -3   9        8.58       10.16      1.97 o 
 -12  -3   9        2.03       -1.52      1.52 o 
 -11  -3   9       90.06       94.17      3.48 o 
 -10  -3   9      135.97      128.65      6.50 o 
  -9  -3   9      104.68      102.59      2.65 o 
  -8  -3   9       36.00       36.11      1.40 o 
  -7  -3   9      135.11      133.01      2.52 o 
  -6  -3   9      359.10      376.96      5.56 o 
  -5  -3   9      511.88      523.81      7.30 o 
  -4  -3   9       19.61       21.95      1.22 o 
  -3  -3   9      662.31      667.91     17.85 o 
  -2  -3   9     1838.34     1856.08     39.39 o 
  -1  -3   9       58.89       51.01      2.47 o 
   0  -3   9      247.41      249.65      4.04 o 
   1  -3   9      142.33      143.36      2.68 o 
   2  -3   9      236.42      253.59      4.86 o 
   3  -3   9      643.45      567.10     12.36 o 
   4  -3   9        4.72        4.15      1.31 o 
   5  -3   9      122.47      112.12      3.86 o 
   6  -3   9      181.62      183.21     11.02 o 
   7  -3   9       85.36       83.15      4.65 o 
   8  -3   9       77.37       72.55      3.42 o 
   9  -3   9        5.12        5.25      2.10 o 
  10  -3   9       37.10       33.50      3.70 o 
 -13  -2   9        0.02       -1.57      1.62 o 
 -12  -2   9       12.61       13.84      1.82 o 
 -11  -2   9      176.56      181.74      4.79 o 
 -10  -2   9       98.23      103.25      2.57 o 
  -9  -2   9        2.64        1.51      0.88 o 
  -8  -2   9        6.26        5.48      0.79 o 
  -7  -2   9      101.23      105.92      1.85 o 
  -6  -2   9       55.80       59.00      1.37 o 
  -5  -2   9       86.86       88.08      2.41 o 
  -4  -2   9       10.89        8.40      1.43 o 
  -3  -2   9      474.54      495.72     11.68 o 
  -2  -2   9      851.10      870.23     19.28 o 
  -1  -2   9       33.65       32.76      1.24 o 
   0  -2   9       23.78       24.54      1.04 o 
   1  -2   9      234.33      238.82      3.84 o 
   2  -2   9      177.76      182.41      3.75 o 
   3  -2   9      227.14      194.87      5.06 o 
   4  -2   9      352.10      319.79     10.57 o 
   5  -2   9      104.32       95.26      5.53 o 
   6  -2   9       36.44       31.69      2.85 o 
   7  -2   9        1.56        2.62      2.16 o 
   8  -2   9       11.77       11.81      2.84 o 
   9  -2   9       22.10       17.40      2.45 o 
 -14  -1   9        0.01        0.90      2.21 o 
 -13  -1   9        6.17        6.23      1.75 o 
 -12  -1   9      149.81      154.88      4.51 o 
 -11  -1   9      237.67      239.07      5.71 o 
 -10  -1   9      148.27      142.41      3.04 o 
  -9  -1   9       40.55       40.40      1.43 o 
  -8  -1   9      221.91      218.53      3.43 o 
  -7  -1   9       84.52       84.80      1.58 o 
  -6  -1   9      105.15      105.00      1.66 o 
  -5  -1   9        0.92        1.10      0.52 o 
  -4  -1   9      837.20      873.55     13.55 o 
  -3  -1   9      779.85      808.83     14.31 o 
  -2  -1   9       49.13       53.61      3.13 o 
  -1  -1   9      453.77      462.29      9.94 o 
   0  -1   9      800.55      783.18      8.66 o 
   1  -1   9      559.25      542.37      6.68 o 
   2  -1   9      273.70      269.68      5.71 o 
   3  -1   9      352.51      356.82      6.84 o 
   4  -1   9      189.45      191.91      9.24 o 
   5  -1   9      124.61      118.30      4.02 o 
   6  -1   9        0.30       -1.54      1.97 o 
   7  -1   9       55.82       47.50      3.50 o 
   8  -1   9       90.47       87.36      4.79 o 
   9  -1   9       39.42       38.70      5.32 o 
 -14   0   9       19.39       21.82      2.27 o 
 -13   0   9       28.55       29.53      2.31 o 
 -12   0   9      178.00      185.41      4.99 o 
 -11   0   9        4.10        5.81      1.44 o 
 -10   0   9        0.91       -0.40      0.90 o 
  -9   0   9      253.97      251.73      3.94 o 
  -8   0   9       38.59       37.21      1.42 o 
  -7   0   9       19.42       21.61      0.80 o 
  -6   0   9       10.77        9.47      0.52 o 
  -5   0   9        7.57        8.55      0.98 o 
  -4   0   9      119.39      118.98      2.20 o 
  -3   0   9        3.11        3.07      0.57 o 
  -2   0   9       61.52       63.04      1.82 o 
  -1   0   9      493.78      512.80      5.77 o 
   0   0   9      300.89      308.22      3.73 o 
   1   0   9      234.45      247.19      3.72 o 
   2   0   9       29.13       32.85      1.22 o 
   3   0   9      108.50      111.90      2.68 o 
   4   0   9      126.59      123.84      3.12 o 
   5   0   9        0.50        1.83      2.11 o 
   6   0   9       11.80       11.48      2.43 o 
   7   0   9       34.37       33.09      3.22 o 
   8   0   9       45.38       45.93      4.93 o 
   9   0   9       21.44       18.32      4.98 o 
 -14   1   9       30.84       34.27      2.59 o 
 -13   1   9       67.89       66.61      3.80 o 
 -12   1   9        1.44        3.15      1.56 o 
 -11   1   9       17.70       15.35      1.68 o 
 -10   1   9       39.12       39.44      2.71 o 
  -9   1   9      566.36      576.14      7.71 o 
  -8   1   9       48.44       45.09      1.37 o 
  -7   1   9        5.05        5.42      0.60 o 
  -6   1   9      153.46      151.64      2.97 o 
  -5   1   9       28.81       31.53      0.78 o 
  -4   1   9        1.22        2.80      0.44 o 
  -3   1   9      121.87      135.62      2.27 o 
  -2   1   9      608.48      631.83      7.04 o 
  -1   1   9      169.99      162.31      2.18 o 
   0   1   9      211.89      219.25      2.74 o 
   1   1   9       53.69       57.69      1.42 o 
   2   1   9      188.40      189.18      3.26 o 
   3   1   9      178.38      163.58      3.49 o 
   4   1   9      251.48      235.09      5.38 o 
   5   1   9        5.43        5.54      1.64 o 
   6   1   9        0.28        1.06      2.26 o 
   7   1   9      158.80      154.23      6.14 o 
   8   1   9       14.77       11.43      3.74 o 
 -14   2   9       14.43       11.01      2.62 o 
 -13   2   9        0.51        1.11      1.61 o 
 -12   2   9        1.13        2.38      1.43 o 
 -11   2   9        9.24        7.98      1.51 o 
 -10   2   9      342.40      339.18      5.49 o 
  -9   2   9      189.48      190.34      3.23 o 
  -8   2   9        5.14        6.58      0.80 o 
  -7   2   9      262.81      261.23      3.53 o 
  -6   2   9        2.18        3.39      0.56 o 
  -5   2   9      219.02      231.49      2.83 o 
  -4   2   9       23.02       23.52      0.76 o 
  -3   2   9       77.20       81.75      1.40 o 
  -2   2   9      110.82      119.69      1.95 o 
  -1   2   9      125.35      120.24      2.03 o 
   0   2   9       53.46       53.65      1.98 o 
   1   2   9        8.88        9.57      1.05 o 
   2   2   9      556.90      570.81      9.11 o 
   3   2   9      233.81      232.66      9.81 o 
   4   2   9       31.55       31.34      2.17 o 
   5   2   9       55.38       52.94      2.78 o 
   6   2   9       57.26       69.54      3.41 o 
   7   2   9       69.36       73.64      4.53 o 
 -15   3   9       15.16       15.86      2.22 o 
 -14   3   9        6.39        6.06      1.78 o 
 -13   3   9        0.29       -1.13      1.47 o 
 -12   3   9        2.36        3.26      1.51 o 
 -11   3   9       60.08       57.62      2.60 o 
 -10   3   9      200.48      205.42      5.74 o 
  -9   3   9       45.85       45.33      1.54 o 
  -8   3   9       28.75       31.50      1.19 o 
  -7   3   9      308.14      309.23      4.47 o 
  -6   3   9      139.06      144.31      2.27 o 
  -5   3   9       74.15       75.30      1.78 o 
  -4   3   9      114.95      110.54      1.80 o 
  -3   3   9      395.96      416.41      5.12 o 
  -2   3   9        7.45       10.15      0.68 o 
  -1   3   9        0.82       -0.15      0.69 o 
   0   3   9      256.30      251.07      4.52 o 
   1   3   9      217.41      219.61      4.28 o 
   2   3   9      370.29      378.20      7.29 o 
   3   3   9       43.30       42.90      2.55 o 
   4   3   9        9.33        8.86      1.79 o 
   5   3   9       67.25       62.50      3.08 o 
   6   3   9      120.23      126.02      5.73 o 
   7   3   9       14.34       12.13      4.64 o 
 -15   4   9       17.29       21.27      2.91 o 
 -14   4   9        1.32        0.19      1.63 o 
 -13   4   9        0.20       -1.15      1.61 o 
 -12   4   9       50.37       54.61      2.71 o 
 -11   4   9       38.36       36.19      2.12 o 
 -10   4   9       32.26       30.29      2.38 o 
  -9   4   9       47.29       42.66      1.53 o 
  -8   4   9      176.67      179.54      3.46 o 
  -7   4   9      186.33      172.04      2.94 o 
  -6   4   9      243.80      242.09      4.13 o 
  -5   4   9        0.04       -0.63      0.63 o 
  -4   4   9      304.14      305.48      4.29 o 
  -3   4   9      500.29      493.73      6.45 o 
  -2   4   9       30.39       30.95      1.14 o 
  -1   4   9        7.45        6.68      0.91 o 
   0   4   9      131.34      132.57      3.12 o 
   1   4   9      330.42      343.34      6.11 o 
   2   4   9      147.39      145.79      4.12 o 
   3   4   9       67.55       60.78      2.88 o 
   4   4   9       37.52       49.83      2.78 o 
   5   4   9      127.04      129.99      4.51 o 
   6   4   9        9.87        9.78      2.32 o 
 -15   5   9       11.91        8.97      3.96 o 
 -14   5   9        5.45        2.47      1.78 o 
 -13   5   9       18.29       18.91      2.83 o 
 -12   5   9       57.27       55.10      3.11 o 
 -11   5   9       19.05       16.91      2.35 o 
 -10   5   9        0.01       -1.20      1.20 o 
  -9   5   9        8.05        8.59      1.13 o 
  -8   5   9      110.09      108.47      3.10 o 
  -7   5   9       91.92       93.52      3.04 o 
  -6   5   9       37.41       33.63      2.21 o 
  -5   5   9      164.49      162.32      2.76 o 
  -4   5   9      250.53      257.12      3.84 o 
  -3   5   9       57.23       60.52      1.64 o 
  -2   5   9       39.93       37.87      2.01 o 
  -1   5   9       97.52      100.21      2.46 o 
   0   5   9       17.81       17.12      1.76 o 
   1   5   9       78.58       87.74      3.22 o 
   2   5   9        1.18        0.23      1.50 o 
   3   5   9       40.65       36.86      2.46 o 
   4   5   9       66.89       70.48      3.39 o 
   5   5   9       38.60       33.69      2.82 o 
 -14   6   9       13.64       18.48      2.22 o 
 -13   6   9       41.20       41.27      3.11 o 
 -12   6   9       13.71       15.09      2.64 o 
 -11   6   9        0.11       -1.36      1.36 o 
 -10   6   9        8.41        8.17      1.84 o 
  -9   6   9       10.76        7.52      1.21 o 
  -8   6   9       26.30       24.43      1.34 o 
  -7   6   9      106.33       96.03      2.88 o 
  -6   6   9      163.25      151.41      2.73 o 
  -5   6   9       35.68       37.81      1.69 o 
  -4   6   9      300.85      305.51      4.77 o 
  -3   6   9       21.50       17.63      1.11 o 
  -2   6   9        3.53        2.71      0.96 o 
  -1   6   9      233.20      228.45      8.04 o 
   0   6   9      107.90      108.86      3.58 o 
   1   6   9       46.35       46.09      2.45 o 
   2   6   9       19.32       18.82      2.41 o 
   3   6   9       42.80       42.02      2.73 o 
   4   6   9      125.43      127.95      4.57 o 
   5   6   9        1.02        8.82      3.34 o 
 -14   7   9       35.20       34.90      2.69 o 
 -13   7   9       27.13       26.06      2.37 o 
 -12   7   9       18.48       18.40      2.09 o 
 -11   7   9        0.35       -1.11      1.56 o 
 -10   7   9       32.13       34.09      2.17 o 
  -9   7   9       47.97       53.02      2.47 o 
  -8   7   9       41.20       47.88      2.82 o 
  -7   7   9        6.46        5.46      1.42 o 
  -6   7   9        6.56        5.42      0.96 o 
  -5   7   9       66.52       72.63      1.93 o 
  -4   7   9       30.66       30.62      1.49 o 
  -3   7   9        0.48       -0.78      1.12 o 
  -2   7   9       72.12       76.51      2.63 o 
  -1   7   9       99.74      105.32      3.57 o 
   0   7   9        3.33        1.91      1.64 o 
   1   7   9        4.94        4.62      1.77 o 
   2   7   9       44.64       44.78      2.82 o 
   3   7   9       43.19       48.40      3.01 o 
   4   7   9       27.69       34.69      3.77 o 
 -14   8   9       10.10        7.47      2.33 o 
 -13   8   9        4.97       -0.27      2.47 o 
 -12   8   9        5.52        3.49      1.73 o 
 -11   8   9       42.34       45.32      2.62 o 
 -10   8   9       21.04       19.93      2.29 o 
  -9   8   9       57.41       54.77      4.19 o 
  -8   8   9       12.53       13.76      1.70 o 
  -7   8   9        1.36       -0.28      1.30 o 
  -6   8   9       20.71       22.59      1.44 o 
  -5   8   9       26.22       25.44      1.49 o 
  -4   8   9       23.98       21.29      2.12 o 
  -3   8   9       39.95       42.42      2.38 o 
  -2   8   9      150.66      155.27      4.46 o 
  -1   8   9       48.89       47.46      2.63 o 
   0   8   9        1.20        1.11      1.72 o 
   1   8   9        2.05        2.61      1.91 o 
   2   8   9       71.10       73.10      3.66 o 
   3   8   9       43.00       56.74      5.52 o 
 -13   9   9        0.26        0.25      1.79 o 
 -12   9   9       15.72       16.23      2.10 o 
 -11   9   9       42.00       44.66      2.67 o 
 -10   9   9       42.67       42.26      2.52 o 
  -9   9   9        0.14       -0.25      1.48 o 
  -8   9   9       15.39       19.14      2.11 o 
  -7   9   9        1.98       -0.91      1.44 o 
  -6   9   9       19.39       18.13      2.71 o 
  -5   9   9        1.48        1.09      1.49 o 
  -4   9   9        4.34        4.42      1.65 o 
  -3   9   9       37.84       38.70      2.64 o 
  -2   9   9        7.49        8.01      1.84 o 
  -1   9   9       15.16       14.11      2.05 o 
   0   9   9        0.38       -0.71      1.86 o 
   1   9   9       25.79       25.91      2.63 o 
 -12  10   9        4.93        6.47      1.99 o 
 -11  10   9       17.64       15.58      2.17 o 
 -10  10   9       15.91       17.83      2.13 o 
  -9  10   9       12.01        8.33      1.83 o 
  -8  10   9        9.56       10.97      1.82 o 
  -7  10   9        5.79        3.35      2.12 o 
  -6  10   9       17.28       12.18      1.83 o 
  -5  10   9        0.06       -0.91      1.63 o 
  -4  10   9       13.59       14.20      2.00 o 
  -3  10   9       27.14       28.75      2.38 o 
  -2  10   9        3.05       -0.70      1.86 o 
  -1  10   9        0.05       -0.82      1.93 o 
   0  10   9        8.83        6.77      2.74 o 
 -11  11   9        1.82        0.58      3.33 o 
 -10  11   9        0.06        0.57      1.79 o 
  -9  11   9       27.82       24.23      2.99 o 
  -8  11   9        3.47        4.30      2.23 o 
  -7  11   9       11.99        8.92      2.37 o 
  -6  11   9        9.22        8.22      2.37 o 
  -5  11   9        0.78       -0.51      1.74 o 
  -4  11   9       28.08       32.22      2.59 o 
  -3  11   9        7.25        5.90      2.05 o 
  -2  11   9        0.84        1.09      2.49 o 
  -9  12   9       28.49       26.04      3.09 o 
  -8  12   9        6.13        8.41      2.51 o 
  -7  12   9        1.66        2.03      2.28 o 
  -6  12   9        3.53        3.23      2.38 o 
  -5  12   9       19.08       23.07      3.13 o 
   2 -15  10       13.52       15.72      2.87 o 
   3 -15  10        1.12        2.84      2.46 o 
  -2 -14  10        9.84        5.21      3.26 o 
  -1 -14  10        8.93        4.25      3.22 o 
   0 -14  10       21.40       20.28      2.78 o 
   1 -14  10       18.78       22.44      2.90 o 
   2 -14  10        6.76        7.96      2.45 o 
   3 -14  10       37.48       42.00      3.35 o 
   4 -14  10       19.18       23.78      3.00 o 
   5 -14  10       18.35       19.94      2.84 o 
   6 -14  10        0.80       -2.23      2.23 o 
  -4 -13  10       56.42       51.62      5.00 o 
  -3 -13  10        0.07        2.03      2.94 o 
  -2 -13  10       31.67       30.89      4.06 o 
  -1 -13  10        4.01       -0.17      2.88 o 
   0 -13  10       10.40       11.94      2.27 o 
   1 -13  10        1.61        2.07      2.08 o 
   2 -13  10        5.65        5.38      2.13 o 
   3 -13  10       56.65       64.16      3.74 o 
   4 -13  10        1.45       -1.69      2.07 o 
   5 -13  10        0.36       -2.06      2.09 o 
   6 -13  10       27.01       37.24      4.59 o 
   7 -13  10       18.44       17.35      2.99 o 
  -6 -12  10       17.65        9.38      3.28 o 
  -5 -12  10       63.53       56.52      4.93 o 
  -4 -12  10       19.96       21.24      3.55 o 
  -3 -12  10       76.12       79.39      5.67 o 
  -2 -12  10       51.41       45.86      4.33 o 
  -1 -12  10       83.81       83.86      4.11 o 
   0 -12  10        0.21       -1.47      2.25 o 
   1 -12  10        3.61        2.44      1.82 o 
   2 -12  10      150.74      151.87      5.31 o 
   3 -12  10        2.13       -0.14      2.12 o 
   4 -12  10        4.96        2.82      2.64 o 
   5 -12  10       19.69       19.29      4.83 o 
   6 -12  10       57.49       60.34      7.72 o 
   7 -12  10       54.58       58.47      3.81 o 
   8 -12  10        5.42        6.12      2.55 o 
  -7 -11  10       44.81       39.63      4.49 o 
  -6 -11  10       55.53       55.01      4.98 o 
  -5 -11  10        9.30        7.38      3.01 o 
  -4 -11  10       11.73       16.50      3.19 o 
  -3 -11  10      215.96      225.45      9.62 o 
  -2 -11  10       21.26       14.29      1.97 o 
  -1 -11  10       64.07       63.87      4.89 o 
   0 -11  10       16.50       21.33      1.73 o 
   1 -11  10       65.64       67.70      2.66 o 
   2 -11  10       35.78       34.02      1.95 o 
   3 -11  10        0.14       -0.82      1.24 o 
   4 -11  10       40.05       42.57      5.58 o 
   5 -11  10        1.73       -0.05      1.95 o 
   6 -11  10      181.69      200.29     12.62 o 
   7 -11  10       13.59       15.00      2.64 o 
   8 -11  10       16.78       17.56      2.82 o 
  -8 -10  10       47.59       48.37      4.88 o 
  -7 -10  10       34.47       30.92      4.04 o 
  -6 -10  10       28.50       33.29      3.71 o 
  -5 -10  10        4.10        6.61      2.61 o 
  -4 -10  10       51.83       47.33      4.77 o 
  -3 -10  10       14.54       11.82      1.74 o 
  -2 -10  10      184.14      179.26     10.78 o 
  -1 -10  10       57.93       59.79      5.29 o 
   0 -10  10      108.81      115.81      4.97 o 
   1 -10  10       35.96       33.66      1.81 o 
   2 -10  10      100.39       94.58      3.34 o 
   3 -10  10        7.99        7.62      1.39 o 
   4 -10  10       86.16       93.75      5.32 o 
   5 -10  10      122.54      129.51      7.51 o 
   6 -10  10       11.12       13.42      2.56 o 
   7 -10  10       16.64       18.21      2.65 o 
   8 -10  10       33.85       38.67      3.51 o 
   9 -10  10      116.37      123.13      5.49 o 
  -9  -9  10       47.86       57.41      5.14 o 
  -8  -9  10      221.69      227.93     10.06 o 
  -7  -9  10       10.12       15.95      3.02 o 
  -6  -9  10        1.30        0.32      1.63 o 
  -5  -9  10      101.26      101.39      5.63 o 
  -4  -9  10       48.93       46.29      2.16 o 
  -3  -9  10      135.44      142.27     12.36 o 
  -2  -9  10       72.99       70.51      2.92 o 
  -1  -9  10       77.13       77.92      3.10 o 
   0  -9  10      141.98      135.53      6.80 o 
   1  -9  10      167.76      167.39      5.75 o 
   2  -9  10      113.53      108.18      3.64 o 
   3  -9  10       76.50       84.50      2.92 o 
   4  -9  10       90.50       97.15      3.04 o 
   5  -9  10      155.60      156.63      4.09 o 
   6  -9  10        1.13       -2.03      3.46 o 
   7  -9  10        8.16        8.48      2.44 o 
   8  -9  10      128.91      133.25      5.39 o 
   9  -9  10      104.56      113.48      5.27 o 
 -10  -8  10       28.02       32.00      4.27 o 
  -9  -8  10      153.65      145.24      7.62 o 
  -8  -8  10        0.76       -2.20      2.20 o 
  -7  -8  10        0.24       -1.52      1.52 o 
  -6  -8  10       21.14       19.50      1.97 o 
  -5  -8  10       80.67       75.85      2.69 o 
  -4  -8  10      114.79      113.05      4.11 o 
  -3  -8  10       51.63       45.76      2.79 o 
  -2  -8  10       39.82       42.63      2.33 o 
  -1  -8  10      213.67      210.22      5.39 o 
   0  -8  10      207.01      205.60      5.29 o 
   1  -8  10       76.04       74.52      3.18 o 
   2  -8  10       35.61       34.66      3.28 o 
   3  -8  10      311.27      326.68      6.43 o 
   4  -8  10      137.19      128.19      3.60 o 
   5  -8  10       20.38       20.51      1.67 o 
   6  -8  10       29.73       21.77      2.33 o 
   7  -8  10        7.93        5.27      2.04 o 
   8  -8  10      329.98      341.83      9.50 o 
   9  -8  10        2.17       -1.43      2.47 o 
 -11  -7  10       41.93       37.21      4.32 o 
 -10  -7  10       43.11       42.69      4.27 o 
  -9  -7  10      152.77      134.87      6.99 o 
  -8  -7  10        5.35        2.51      1.69 o 
  -7  -7  10       60.06       64.90      2.64 o 
  -6  -7  10      228.25      240.05      5.29 o 
  -5  -7  10      456.17      457.95      9.27 o 
  -4  -7  10       29.23       31.49      1.65 o 
  -3  -7  10        2.21       -0.49      1.15 o 
  -2  -7  10      278.19      287.50      7.41 o 
  -1  -7  10       58.62       59.40      2.22 o 
   0  -7  10       51.75       54.29      1.83 o 
   1  -7  10       20.54       21.04      1.46 o 
   2  -7  10       47.62       52.66      1.93 o 
   3  -7  10      279.52      276.35      5.54 o 
   4  -7  10      111.72      112.40      3.49 o 
   5  -7  10        5.97        9.39      1.35 o 
   6  -7  10       24.59       25.35      2.41 o 
   7  -7  10       65.38       63.93      3.58 o 
   8  -7  10      299.42      306.60      8.81 o 
   9  -7  10       26.75       28.81      4.64 o 
 -11  -6  10       37.81       34.53      4.06 o 
 -10  -6  10       51.92       49.65      4.26 o 
  -9  -6  10       33.36       34.79      3.62 o 
  -8  -6  10       44.68       54.47      2.07 o 
  -7  -6  10       97.73       98.09      3.07 o 
  -6  -6  10      428.26      416.03      7.98 o 
  -5  -6  10      166.94      152.90      3.59 o 
  -4  -6  10       38.68       34.54      1.25 o 
  -3  -6  10      302.17      302.97      4.57 o 
  -2  -6  10        6.78        7.40      0.63 o 
  -1  -6  10       85.49       86.22      1.71 o 
   0  -6  10       43.68       39.01      1.24 o 
   1  -6  10      148.68      152.24      2.84 o 
   2  -6  10      279.38      269.09      5.20 o 
   3  -6  10       46.13       48.24      2.25 o 
   4  -6  10        9.38       10.93      1.29 o 
   5  -6  10       20.98       23.40      2.85 o 
   6  -6  10       68.28       65.74      2.65 o 
   7  -6  10      134.92      142.78      5.27 o 
   8  -6  10        5.16       -0.80      2.35 o 
   9  -6  10       25.58       22.95      3.77 o 
 -12  -5  10       29.35       25.43      3.77 o 
 -11  -5  10        0.76        1.95      2.76 o 
 -10  -5  10       42.14       41.66      2.91 o 
  -9  -5  10        0.67       -0.28      1.30 o 
  -8  -5  10      115.19      115.95      5.27 o 
  -7  -5  10      130.48      124.02      4.59 o 
  -6  -5  10      141.71      147.33      3.80 o 
  -5  -5  10       51.19       46.66      1.61 o 
  -4  -5  10      155.40      161.52      3.12 o 
  -3  -5  10        4.22        4.85      0.51 o 
  -2  -5  10      191.49      189.36      3.31 o 
  -1  -5  10        9.19        9.77      0.58 o 
   0  -5  10      458.70      432.08      6.71 o 
   1  -5  10      248.27      232.07      3.93 o 
   2  -5  10        1.22        0.51      0.81 o 
   3  -5  10        1.99        2.58      0.97 o 
   4  -5  10       12.97       13.00      1.30 o 
   5  -5  10       42.46       44.89      2.53 o 
   6  -5  10       63.16       64.49      2.66 o 
   7  -5  10      120.81      121.87      4.88 o 
   8  -5  10       33.22       30.34      2.64 o 
   9  -5  10       68.48       66.36      3.53 o 
 -12  -4  10       38.44       39.45      6.40 o 
 -11  -4  10        0.45       -1.20      1.86 o 
 -10  -4  10        3.78        2.92      1.82 o 
  -9  -4  10       40.98       37.47      1.94 o 
  -8  -4  10      144.88      139.67      3.55 o 
  -7  -4  10        1.41        0.98      1.06 o 
  -6  -4  10       80.10       77.35      2.09 o 
  -5  -4  10      113.36      106.55      2.32 o 
  -4  -4  10      157.39      149.32      4.80 o 
  -3  -4  10     1070.97     1100.42     24.17 o 
  -2  -4  10       14.47       16.29      1.81 o 
  -1  -4  10        2.76        4.56      1.41 o 
   0  -4  10      234.63      227.23      3.70 o 
   1  -4  10      252.09      226.50      3.83 o 
   2  -4  10        0.20       -0.42      0.60 o 
   3  -4  10      101.31      102.92      2.71 o 
   4  -4  10      142.96      143.59      4.01 o 
   5  -4  10       98.71      102.63      3.09 o 
   6  -4  10        3.22        2.47      1.79 o 
   7  -4  10        0.10       -1.79      1.79 o 
   8  -4  10       52.93       56.56      3.26 o 
   9  -4  10       57.77       59.87      3.44 o 
 -13  -3  10       32.76       34.65      3.08 o 
 -12  -3  10        0.48        0.81      1.97 o 
 -11  -3  10       21.26       22.91      4.24 o 
 -10  -3  10       16.77       14.58      1.61 o 
  -9  -3  10       73.44       76.60      2.66 o 
  -8  -3  10        4.36        3.93      1.05 o 
  -7  -3  10       75.98       72.65      2.46 o 
  -6  -3  10        8.98        7.98      0.80 o 
  -5  -3  10      134.37      144.74      3.37 o 
  -4  -3  10      638.00      667.67     15.41 o 
  -3  -3  10      316.14      319.70     10.52 o 
  -2  -3  10      126.58      140.20      4.58 o 
  -1  -3  10      226.85      205.14      5.82 o 
   0  -3  10      402.13      386.03      6.14 o 
   1  -3  10        8.10        8.47      0.71 o 
   2  -3  10        7.93        9.64      1.34 o 
   3  -3  10       82.93       85.56      3.92 o 
   4  -3  10       29.17       28.74      2.01 o 
   5  -3  10        4.69        5.27      2.93 o 
   6  -3  10        1.12       -0.68      2.13 o 
   7  -3  10      234.06      245.32      9.75 o 
   8  -3  10       67.76       69.38      3.42 o 
   9  -3  10       33.99       36.00      3.00 o 
 -13  -2  10       28.65       29.21      2.99 o 
 -12  -2  10       16.23       13.28      2.92 o 
 -11  -2  10       33.01       34.10      3.36 o 
 -10  -2  10      137.19      133.53      3.71 o 
  -9  -2  10       28.94       27.44      1.51 o 
  -8  -2  10       13.01       12.70      1.01 o 
  -7  -2  10       39.85       40.67      1.24 o 
  -6  -2  10      147.53      143.16      2.93 o 
  -5  -2  10      381.66      376.02      9.57 o 
  -4  -2  10       83.33       82.99      3.49 o 
  -3  -2  10       88.09       86.50      3.54 o 
  -2  -2  10     1010.59      964.92     21.40 o 
  -1  -2  10       78.21       71.30      3.68 o 
   0  -2  10      399.36      390.79      4.99 o 
   1  -2  10       16.05       17.76      1.35 o 
   2  -2  10      101.49      105.62      3.19 o 
   3  -2  10      507.52      460.69      8.74 o 
   4  -2  10        2.38        4.47      1.54 o 
   5  -2  10       24.68       24.47      1.87 o 
   6  -2  10       62.67       59.16      3.70 o 
   7  -2  10      122.90      127.90      7.65 o 
   8  -2  10       23.14       23.21      3.21 o 
 -14  -1  10        2.73        1.95      2.10 o 
 -13  -1  10       19.50       22.14      2.77 o 
 -12  -1  10        2.39        1.48      1.90 o 
 -11  -1  10      106.45      113.63      4.58 o 
 -10  -1  10      200.18      200.55      4.73 o 
  -9  -1  10        5.66        3.19      1.05 o 
  -8  -1  10        0.38        0.23      0.77 o 
  -7  -1  10      135.18      132.28      2.32 o 
  -6  -1  10      121.99      118.24      1.97 o 
  -5  -1  10       46.36       47.79      3.38 o 
  -4  -1  10        5.96        6.27      1.05 o 
  -3  -1  10      164.73      156.79      3.84 o 
  -2  -1  10        4.12        4.03      1.21 o 
  -1  -1  10      263.25      287.15     12.28 o 
   0  -1  10       43.82       43.81      1.05 o 
   1  -1  10       88.66       78.22      1.62 o 
   2  -1  10      111.20      122.98      3.12 o 
   3  -1  10      171.73      169.49      7.41 o 
   4  -1  10        2.26        1.50      1.31 o 
   5  -1  10       31.84       34.54      2.13 o 
   6  -1  10      163.03      175.53      6.41 o 
   7  -1  10       58.35       56.61      4.63 o 
   8  -1  10        0.73       -2.85      3.34 o 
 -14   0  10       11.23        7.62      2.51 o 
 -13   0  10        6.47        5.59      2.20 o 
 -12   0  10       68.53       70.52      3.72 o 
 -11   0  10      168.52      152.48      5.19 o 
 -10   0  10       61.16       54.15      5.10 o 
  -9   0  10      133.69      136.61      3.25 o 
  -8   0  10       23.94       21.17      1.16 o 
  -7   0  10       87.49       86.16      2.00 o 
  -6   0  10       89.81       84.31      1.56 o 
  -5   0  10        1.93        2.39      1.16 o 
  -4   0  10      104.48      112.22      3.72 o 
  -3   0  10      223.51      222.11      4.91 o 
  -2   0  10      158.50      152.18      4.60 o 
  -1   0  10       89.42       93.19      2.07 o 
   0   0  10       26.24       24.53      0.96 o 
   1   0  10      365.79      355.08      5.14 o 
   2   0  10      257.55      254.78      4.57 o 
   3   0  10       74.97       75.88      2.32 o 
   4   0  10       15.48       16.51      1.41 o 
   5   0  10       16.15       15.27      2.48 o 
   6   0  10      178.59      180.93      6.60 o 
   7   0  10       35.30       38.28      3.70 o 
   8   0  10        0.33        1.94      2.76 o 
 -14   1  10        0.04       -2.49      3.74 o 
 -13   1  10       15.70       14.25      2.43 o 
 -12   1  10       44.86       47.90      4.54 o 
 -11   1  10       44.12       41.66      2.16 o 
 -10   1  10        2.60        0.98      1.21 o 
  -9   1  10       60.94       56.01      2.04 o 
  -8   1  10      176.16      167.91      3.21 o 
  -7   1  10      459.30      462.81      6.29 o 
  -6   1  10       60.13       60.03      1.34 o 
  -5   1  10        7.11        5.90      0.48 o 
  -4   1  10       70.83       67.17      2.17 o 
  -3   1  10      272.20      271.32      4.68 o 
  -2   1  10      159.71      165.50      2.39 o 
  -1   1  10        0.04       -0.18      0.49 o 
   0   1  10       57.57       60.36      1.93 o 
   1   1  10       55.31       57.83      1.64 o 
   2   1  10      155.14      143.76      2.80 o 
   3   1  10       48.06       44.76      1.90 o 
   4   1  10       85.64       92.08      3.46 o 
   5   1  10       70.46       73.37      3.31 o 
   6   1  10      120.42      119.50      8.49 o 
   7   1  10        7.42        5.46      2.65 o 
 -14   2  10        0.10       -1.72      1.98 o 
 -13   2  10       62.37       58.09      4.47 o 
 -12   2  10        2.56        1.94      1.88 o 
 -11   2  10      198.96      197.41      4.85 o 
 -10   2  10      123.48      122.91      3.48 o 
  -9   2  10       22.22       21.73      1.36 o 
  -8   2  10      506.57      492.33      9.99 o 
  -7   2  10       49.14       45.84      1.36 o 
  -6   2  10        0.35       -0.36      0.57 o 
  -5   2  10       85.55       86.17      1.55 o 
  -4   2  10      388.37      391.57      5.20 o 
  -3   2  10      107.15      105.00      1.90 o 
  -2   2  10        1.11        0.95      0.62 o 
  -1   2  10      207.43      210.50      3.46 o 
   0   2  10      203.87      205.24      3.88 o 
   1   2  10        0.81       -0.96      0.96 o 
   2   2  10       66.86       64.96      2.26 o 
   3   2  10       37.31       40.87      2.44 o 
   4   2  10       62.35       59.58      2.89 o 
   5   2  10       76.66       85.26      3.89 o 
   6   2  10       36.43       39.10      3.62 o 
   7   2  10        2.92        1.74      2.69 o 
 -14   3  10       18.63       15.09      2.61 o 
 -13   3  10        1.81       -0.73      2.10 o 
 -12   3  10       17.02       16.75      2.38 o 
 -11   3  10        3.70        1.82      1.78 o 
 -10   3  10       96.73       89.61      2.91 o 
  -9   3  10      167.04      167.13      4.05 o 
  -8   3  10       77.84       75.60      2.09 o 
  -7   3  10       25.95       22.39      1.21 o 
  -6   3  10       15.00       11.30      0.86 o 
  -5   3  10      369.54      361.68      5.38 o 
  -4   3  10      219.62      227.62      3.40 o 
  -3   3  10        5.49        5.29      0.73 o 
  -2   3  10        0.62        0.37      0.80 o 
  -1   3  10       40.96       42.36      1.58 o 
   0   3  10        3.39        3.31      1.00 o 
   1   3  10       46.12       44.71      1.88 o 
   2   3  10        5.41        5.22      1.53 o 
   3   3  10       46.88       45.90      3.34 o 
   4   3  10       15.40        9.15      1.96 o 
   5   3  10       16.91       18.27      2.32 o 
   6   3  10        9.55       11.35      2.33 o 
 -14   4  10       31.14       34.65      4.68 o 
 -13   4  10       17.20       13.40      3.10 o 
 -12   4  10        7.50       10.47      2.46 o 
 -11   4  10       23.52       25.26      2.77 o 
 -10   4  10       31.11       29.88      2.54 o 
  -9   4  10       43.88       40.78      2.03 o 
  -8   4  10        4.14        4.69      1.05 o 
  -7   4  10       49.73       53.00      1.75 o 
  -6   4  10        6.92        7.98      1.10 o 
  -5   4  10      326.07      339.63      5.28 o 
  -4   4  10       46.65       47.84      1.44 o 
  -3   4  10        1.16        0.93      0.79 o 
  -2   4  10       65.31       69.60      1.93 o 
  -1   4  10       62.12       67.93      1.96 o 
   0   4  10        2.01        1.27      1.09 o 
   1   4  10       16.21       16.15      1.82 o 
   2   4  10       92.65      103.19      4.38 o 
   3   4  10        8.47       10.63      1.93 o 
   4   4  10        0.82        1.89      2.22 o 
   5   4  10        5.75        5.19      2.16 o 
 -14   5  10       13.90       14.10      2.99 o 
 -13   5  10        0.24        0.60      1.99 o 
 -12   5  10        0.04        0.87      3.54 o 
 -11   5  10       14.50       11.71      2.41 o 
 -10   5  10        2.57        0.91      1.21 o 
  -9   5  10        2.05        0.80      1.16 o 
  -8   5  10       24.93       22.62      1.58 o 
  -7   5  10        0.43       -0.84      0.84 o 
  -6   5  10       94.11       88.30      2.37 o 
  -5   5  10      115.16      112.36      2.30 o 
  -4   5  10        0.13       -0.77      0.77 o 
  -3   5  10       14.82       14.26      1.03 o 
  -2   5  10       45.56       45.22      1.62 o 
  -1   5  10       43.92       43.86      1.91 o 
   0   5  10       95.47       95.29      3.57 o 
   1   5  10       33.32       35.05      2.37 o 
   2   5  10       30.04       33.16      2.42 o 
   3   5  10        0.26       -1.85      1.85 o 
   4   5  10        3.90        4.36      2.06 o 
 -14   6  10        3.60        6.75      2.41 o 
 -13   6  10        1.42        2.61      2.13 o 
 -12   6  10       29.50       27.35      2.74 o 
 -11   6  10       11.20       12.67      2.16 o 
 -10   6  10       11.48       14.70      2.08 o 
  -9   6  10        6.71        6.81      1.24 o 
  -8   6  10       11.60       11.22      1.25 o 
  -7   6  10       22.07       26.76      1.40 o 
  -6   6  10       16.40       15.88      1.29 o 
  -5   6  10        2.60        2.85      0.91 o 
  -4   6  10      136.29      138.85      2.84 o 
  -3   6  10       26.42       30.56      1.51 o 
  -2   6  10       61.65       64.80      2.61 o 
  -1   6  10        0.01       -1.39      1.39 o 
   0   6  10       18.76       15.69      1.91 o 
   1   6  10      198.14      202.84      6.78 o 
   2   6  10        0.39        1.76      1.79 o 
   3   6  10        0.34        0.06      1.92 o 
   4   6  10        9.00       12.76      3.03 o 
 -14   7  10        0.89        1.44      2.29 o 
 -13   7  10        6.12        4.03      2.35 o 
 -12   7  10       14.18       12.12      2.40 o 
 -11   7  10       20.24       17.45      2.45 o 
 -10   7  10        0.06       -0.15      1.46 o 
  -9   7  10        1.27       -0.01      1.36 o 
  -8   7  10       82.75       79.79      3.63 o 
  -7   7  10        1.66        1.60      1.33 o 
  -6   7  10        0.27       -0.01      1.94 o 
  -5   7  10       14.68       16.04      1.38 o 
  -4   7  10       48.37       46.17      1.97 o 
  -3   7  10       10.78       10.01      1.40 o 
  -2   7  10       26.58       24.69      1.74 o 
  -1   7  10        0.59       -0.85      1.62 o 
   0   7  10        3.42        2.85      1.80 o 
   1   7  10       58.91       59.38      3.08 o 
   2   7  10        3.57        5.86      2.16 o 
 -13   8  10        8.35        6.99      2.49 o 
 -12   8  10       29.69       29.71      2.98 o 
 -11   8  10        1.37       -1.19      1.57 o 
 -10   8  10        9.94       10.04      1.86 o 
  -9   8  10       70.14       74.59      3.18 o 
  -8   8  10        0.67        0.21      1.41 o 
  -7   8  10        2.09        0.00      1.42 o 
  -6   8  10        8.63        8.18      1.61 o 
  -5   8  10       40.18       41.20      1.98 o 
  -4   8  10        0.37       -1.21      1.21 o 
  -3   8  10        1.24       -0.23      1.74 o 
  -2   8  10       29.13       32.31      2.36 o 
  -1   8  10        0.27       -0.42      1.71 o 
   0   8  10       25.62       29.49      3.49 o 
   1   8  10        7.80        5.02      2.04 o 
 -12   9  10        3.57        2.13      3.01 o 
 -11   9  10        5.05        4.25      1.79 o 
 -10   9  10       26.14       31.37      2.35 o 
  -9   9  10       29.62       33.43      2.32 o 
  -8   9  10        0.09       -0.05      1.54 o 
  -7   9  10        4.95        2.05      1.56 o 
  -6   9  10       17.37       19.29      2.00 o 
  -5   9  10       36.17       34.50      3.00 o 
  -4   9  10        3.45        3.25      1.65 o 
  -3   9  10        0.97       -0.62      1.64 o 
  -2   9  10       31.54       27.61      2.42 o 
  -1   9  10        0.66       -0.87      1.89 o 
   0   9  10       38.82       42.84      3.56 o 
 -11  10  10        5.42        7.66      1.93 o 
 -10  10  10       27.24       29.05      3.63 o 
  -9  10  10        2.00        0.54      1.71 o 
  -8  10  10        4.39        4.48      1.75 o 
  -7  10  10        6.75        8.53      2.22 o 
  -6  10  10       22.58       25.52      2.81 o 
  -5  10  10        5.08        6.48      2.31 o 
  -4  10  10        0.00       -0.77      1.79 o 
  -3  10  10       17.62       17.77      2.60 o 
  -2  10  10        2.88       -0.82      1.92 o 
  -9  11  10        4.15        4.11      2.31 o 
  -8  11  10        0.98        0.82      2.22 o 
  -7  11  10       42.75       44.39      3.40 o 
  -6  11  10       25.52       25.34      2.99 o 
  -5  11  10        5.96        4.89      2.37 o 
  -4  11  10        7.26        8.52      2.19 o 
  -1 -14  11        2.83        1.71      3.17 o 
   0 -14  11       14.71       12.41      3.49 o 
   1 -14  11       27.82       24.37      4.00 o 
   2 -14  11       32.86       33.01      4.57 o 
   3 -14  11        8.15        5.87      3.55 o 
   4 -14  11       26.86       33.23      4.62 o 
  -3 -13  11       24.08       27.34      4.06 o 
  -2 -13  11        4.24        2.28      2.89 o 
  -1 -13  11        3.06        3.92      3.04 o 
   0 -13  11       78.78       78.07      6.03 o 
   1 -13  11       96.18      107.84      6.88 o 
   2 -13  11       17.80       12.92      3.57 o 
   3 -13  11       17.66       14.57      3.51 o 
   4 -13  11       46.46       44.07      4.88 o 
   5 -13  11       35.90       32.15      4.55 o 
   6 -13  11        0.29       -2.97      2.97 o 
  -5 -12  11       24.08       25.13      3.95 o 
  -4 -12  11      171.96      171.16      8.53 o 
  -3 -12  11        2.87        0.63      2.80 o 
  -2 -12  11       27.64       26.45      3.61 o 
  -1 -12  11       56.32       59.39      4.85 o 
   0 -12  11       82.63       70.68      5.21 o 
   1 -12  11      118.34      117.80      6.79 o 
   2 -12  11        8.54       11.11      3.23 o 
   3 -12  11       57.91       63.85      5.24 o 
   4 -12  11       59.27       59.98      5.03 o 
   5 -12  11        1.17        2.00      2.93 o 
   6 -12  11       11.34       11.11      3.73 o 
   7 -12  11        1.37       -3.03      3.10 o 
  -7 -11  11       16.85       18.00      3.66 o 
  -6 -11  11       13.48       10.07      3.06 o 
  -5 -11  11       37.27       34.59      4.02 o 
  -4 -11  11       79.08       79.15      5.52 o 
  -3 -11  11       21.49       25.25      2.33 o 
  -2 -11  11       23.80       25.26      2.24 o 
  -1 -11  11       59.96       62.49      3.19 o 
   0 -11  11      143.89      143.42      4.81 o 
   1 -11  11       38.81       36.59      2.49 o 
   2 -11  11       35.76       30.79      2.37 o 
   3 -11  11       45.90       47.59      2.84 o 
   4 -11  11       35.64       39.09      4.08 o 
   5 -11  11       15.24        8.28      3.15 o 
   6 -11  11        0.12       -0.43      2.96 o 
   7 -11  11       41.15       38.38      4.87 o 
  -8 -10  11       31.22       29.31      4.15 o 
  -7 -10  11       58.55       63.22      5.30 o 
  -6 -10  11       11.05       10.34      2.99 o 
  -5 -10  11      129.45      139.40      4.86 o 
  -4 -10  11        5.79        5.58      1.70 o 
  -3 -10  11       64.54       60.63      3.06 o 
  -2 -10  11       38.62       41.06      2.37 o 
  -1 -10  11      145.80      152.68      4.94 o 
   0 -10  11       41.72       37.42      2.29 o 
   1 -10  11        6.51        4.93      1.50 o 
   2 -10  11      117.05      112.45      5.50 o 
   3 -10  11       95.45       98.25      5.66 o 
   4 -10  11       47.75       43.76      3.07 o 
   5 -10  11       39.30       40.54      4.30 o 
   6 -10  11      146.41      149.11      7.96 o 
   7 -10  11       32.83       37.70      4.70 o 
   8 -10  11        0.55        0.27      3.39 o 
  -9  -9  11       84.64       80.24      6.14 o 
  -8  -9  11       36.47       44.10      4.40 o 
  -7  -9  11       17.09       13.91      3.02 o 
  -6  -9  11       55.97       51.84      2.97 o 
  -5  -9  11       27.06       30.59      4.38 o 
  -4  -9  11        0.34       -1.26      1.26 o 
  -3  -9  11      157.54      150.04      4.51 o 
  -2  -9  11      105.93      104.00      3.56 o 
  -1  -9  11        1.93        0.36      1.22 o 
   0  -9  11        1.69        0.19      1.19 o 
   1  -9  11       73.43       73.72      2.97 o 
   2  -9  11      315.63      314.53      7.82 o 
   3  -9  11       52.24       50.84      2.81 o 
   4  -9  11        8.64       11.41      4.13 o 
   5  -9  11       27.50       27.95      2.84 o 
   6  -9  11       30.18       32.69      4.17 o 
   7  -9  11       17.92       13.04      3.75 o 
   8  -9  11       45.27       51.51      5.26 o 
 -10  -8  11       35.55       24.94      4.06 o 
  -9  -8  11       20.26       28.49      3.91 o 
  -8  -8  11       25.84       29.08      3.58 o 
  -7  -8  11       50.71       48.65      2.80 o 
  -6  -8  11       47.88       49.90      2.31 o 
  -5  -8  11        0.03        0.28      1.19 o 
  -4  -8  11       76.33       80.92      4.67 o 
  -3  -8  11       82.68       91.25      2.74 o 
  -2  -8  11       17.13       18.00      1.49 o 
  -1  -8  11       46.41       45.77      2.22 o 
   0  -8  11       99.95       99.48      3.79 o 
   1  -8  11      130.52      134.74      3.99 o 
   2  -8  11       71.97       72.58      3.95 o 
   3  -8  11        9.33       10.20      1.63 o 
   4  -8  11        3.71        2.77      2.22 o 
   5  -8  11      109.54      110.04      6.83 o 
   6  -8  11       18.76       11.29      3.32 o 
   7  -8  11       29.20       31.64      4.30 o 
   8  -8  11       37.96       44.63      5.12 o 
 -10  -7  11        4.39        5.73      2.82 o 
  -9  -7  11       29.95       32.53      3.72 o 
  -8  -7  11       22.19       19.17      1.81 o 
  -7  -7  11       98.40      100.94      3.21 o 
  -6  -7  11        0.25       -1.17      1.17 o 
  -5  -7  11       94.23       91.23      2.79 o 
  -4  -7  11      250.34      244.80      5.13 o 
  -3  -7  11       13.43       15.00      1.20 o 
  -2  -7  11       24.66       22.71      1.15 o 
  -1  -7  11      151.99      150.49      3.39 o 
   0  -7  11      254.42      246.10      5.91 o 
   1  -7  11       22.91       24.17      1.58 o 
   2  -7  11        0.11        1.35      1.13 o 
   3  -7  11       61.64       67.00      2.84 o 
   4  -7  11       16.31       10.94      1.64 o 
   5  -7  11       69.42       68.40      3.30 o 
   6  -7  11       47.38       39.69      4.02 o 
   7  -7  11        2.85        8.83      3.56 o 
   8  -7  11       46.04       45.60      5.15 o 
 -11  -6  11        0.15       -2.51      2.51 o 
 -10  -6  11        2.75        2.74      2.70 o 
  -9  -6  11       39.03       37.08      2.20 o 
  -8  -6  11       27.08       26.16      2.13 o 
  -7  -6  11       86.74       86.38      3.01 o 
  -6  -6  11       14.65       13.41      1.38 o 
  -5  -6  11      121.01      117.99      3.11 o 
  -4  -6  11      137.58      147.77      3.82 o 
  -3  -6  11        9.38        8.28      0.71 o 
  -2  -6  11       18.38       18.84      0.81 o 
  -1  -6  11      144.98      144.14      2.86 o 
   0  -6  11       55.57       58.52      1.87 o 
   1  -6  11       22.27       20.22      1.36 o 
   2  -6  11       59.33       58.14      2.46 o 
   3  -6  11       96.87       87.73      3.23 o 
   4  -6  11      113.54      111.10      9.57 o 
   5  -6  11        7.18        6.12      1.66 o 
   6  -6  11       62.61       73.14      5.54 o 
   7  -6  11       68.32       61.65      5.40 o 
 -12  -5  11       33.29       42.29      4.54 o 
 -11  -5  11        9.14        8.59      2.28 o 
 -10  -5  11       32.46       31.13      5.36 o 
  -9  -5  11       21.89       21.68      1.76 o 
  -8  -5  11       56.35       50.45      2.21 o 
  -7  -5  11       59.92       52.60      2.78 o 
  -6  -5  11      227.58      216.75      5.01 o 
  -5  -5  11      390.11      379.21      6.46 o 
  -4  -5  11       91.62       80.98      1.94 o 
  -3  -5  11        5.36        6.74      0.91 o 
  -2  -5  11      225.21      223.45      7.22 o 
  -1  -5  11      809.80      793.61     12.05 o 
   0  -5  11       59.63       55.07      2.88 o 
   1  -5  11       73.13       72.47      1.97 o 
   2  -5  11      515.64      503.48     11.09 o 
   3  -5  11      114.72      102.19      3.40 o 
   4  -5  11       65.49       56.96      3.62 o 
   5  -5  11       10.99       12.25      1.83 o 
   6  -5  11       38.46       28.66      3.87 o 
   7  -5  11       42.62       31.56      5.08 o 
   8  -5  11       27.22       21.69      3.33 o 
 -12  -4  11       10.89       10.52      2.36 o 
 -11  -4  11       25.01       22.61      2.48 o 
 -10  -4  11      109.84      109.09      4.47 o 
  -9  -4  11       65.78       66.25      3.47 o 
  -8  -4  11        0.89       -0.83      1.03 o 
  -7  -4  11       27.25       27.11      2.59 o 
  -6  -4  11      318.84      316.43      5.58 o 
  -5  -4  11       40.54       45.82      1.40 o 
  -4  -4  11       15.21       13.53      1.94 o 
  -3  -4  11      102.29      107.57      4.12 o 
  -2  -4  11      424.86      442.13     10.85 o 
  -1  -4  11      560.85      575.29     13.53 o 
   0  -4  11        0.68        0.46      0.53 o 
   1  -4  11      305.21      293.26      4.88 o 
   2  -4  11      249.69      240.97      5.88 o 
   3  -4  11       38.90       37.35      2.15 o 
   4  -4  11        0.22       -0.10      1.30 o 
   5  -4  11       55.22       61.64      4.48 o 
   6  -4  11       28.92       21.85      4.36 o 
   7  -4  11      101.65       95.96      5.02 o 
   8  -4  11        9.26        5.81      2.13 o 
 -13  -3  11        0.19        0.25      3.71 o 
 -12  -3  11       30.60       28.82      2.86 o 
 -11  -3  11       77.37       76.36      3.92 o 
 -10  -3  11      136.04      127.94      3.75 o 
  -9  -3  11        0.05       -0.97      1.06 o 
  -8  -3  11      165.29      157.83      3.76 o 
  -7  -3  11       47.58       46.52      2.06 o 
  -6  -3  11       70.08       65.36      1.78 o 
  -5  -3  11      105.14       99.83      3.96 o 
  -4  -3  11      111.45      114.17      8.84 o 
  -3  -3  11      989.91     1019.29     22.74 o 
  -2  -3  11       73.29       68.54      3.31 o 
  -1  -3  11       49.18       46.17      2.68 o 
   0  -3  11      229.87      234.72      3.90 o 
   1  -3  11      330.45      321.59      5.33 o 
   2  -3  11      443.41      409.82      9.25 o 
   3  -3  11        6.26        9.35      1.47 o 
   4  -3  11       41.88       44.79      2.22 o 
   5  -3  11       99.86       97.88      9.09 o 
   6  -3  11        2.62       -0.96      2.76 o 
   7  -3  11       35.63       34.26      3.44 o 
   8  -3  11        1.72        0.25      2.08 o 
 -13  -2  11       22.08       20.65      3.48 o 
 -12  -2  11       98.60      103.83     10.86 o 
 -11  -2  11      129.81      132.12     10.16 o 
 -10  -2  11        7.67        9.11      1.45 o 
  -9  -2  11        5.01        2.72      1.13 o 
  -8  -2  11       70.34       69.45      2.28 o 
  -7  -2  11      124.05      124.51      2.37 o 
  -6  -2  11       83.03       87.60      1.99 o 
  -5  -2  11        5.21        5.02      1.62 o 
  -4  -2  11      397.85      409.60      8.04 o 
  -3  -2  11       94.67       97.83      3.99 o 
  -2  -2  11       28.01       24.42      2.15 o 
  -1  -2  11       15.42       13.71      1.92 o 
   0  -2  11      172.72      165.99      2.63 o 
   1  -2  11      288.71      291.33      4.94 o 
   2  -2  11      258.36      246.84      5.24 o 
   3  -2  11        2.00        1.65      2.22 o 
   4  -2  11       31.54       33.77      2.01 o 
   5  -2  11      106.00      100.10      3.51 o 
   6  -2  11       26.65       32.15      4.56 o 
   7  -2  11        0.19        0.82      2.51 o 
   8  -2  11       11.53       13.94      2.46 o 
 -13  -1  11       51.93       48.94      3.50 o 
 -12  -1  11      118.12      110.68      8.86 o 
 -11  -1  11       91.43       85.74      4.01 o 
 -10  -1  11        0.26        0.18      1.21 o 
  -9  -1  11      147.78      148.28      3.72 o 
  -8  -1  11      154.29      150.59      3.27 o 
  -7  -1  11       89.96       83.02      2.39 o 
  -6  -1  11        3.25        3.06      0.56 o 
  -5  -1  11      155.27      145.46      5.68 o 
  -4  -1  11      352.53      378.18      7.52 o 
  -3  -1  11       18.66       18.27      1.49 o 
  -2  -1  11       41.84       43.25      2.06 o 
  -1  -1  11       42.07       40.94      1.57 o 
   0  -1  11      359.56      360.78      5.14 o 
   1  -1  11      764.05      730.34     12.88 o 
   2  -1  11       10.20       10.74      1.32 o 
   3  -1  11      109.83       99.07      3.09 o 
   4  -1  11      121.31      122.64      3.71 o 
   5  -1  11       49.12       52.46      4.04 o 
   6  -1  11       17.36       17.24      2.92 o 
   7  -1  11       15.04       13.88      3.01 o 
 -14   0  11        6.05        1.22      2.57 o 
 -13   0  11       64.53       64.72      4.00 o 
 -12   0  11       50.93       53.13      3.57 o 
 -11   0  11        1.03       -0.19      1.28 o 
 -10   0  11       18.63       17.41      1.53 o 
  -9   0  11      189.79      194.05      5.28 o 
  -8   0  11      125.77      128.30      2.94 o 
  -7   0  11      111.79      116.04      2.14 o 
  -6   0  11       14.30       12.18      0.68 o 
  -5   0  11      224.65      227.23      5.70 o 
  -4   0  11      148.57      155.06      5.55 o 
  -3   0  11       36.35       35.46      1.96 o 
  -2   0  11       38.35       37.05      1.12 o 
  -1   0  11      104.25      106.23      3.14 o 
   0   0  11       84.20       85.33      2.25 o 
   1   0  11      138.31      137.08      2.93 o 
   2   0  11      218.55      199.77      4.65 o 
   3   0  11       37.71       37.39      2.01 o 
   4   0  11       69.85       68.35      4.30 o 
   5   0  11       15.70       10.27      3.61 o 
   6   0  11        1.75        2.10      2.68 o 
   7   0  11       30.80       27.98      4.40 o 
 -14   1  11       34.53       36.44      6.54 o 
 -13   1  11       79.69       74.05      4.31 o 
 -12   1  11       16.63       11.27      2.96 o 
 -11   1  11       36.54       33.57      2.00 o 
 -10   1  11      140.52      137.30      5.13 o 
  -9   1  11       81.26       76.76      2.60 o 
  -8   1  11       68.23       62.27      1.97 o 
  -7   1  11       14.20       14.74      1.23 o 
  -6   1  11      352.58      355.16      4.97 o 
  -5   1  11      153.01      147.79      2.38 o 
  -4   1  11        0.13        0.00      0.77 o 
  -3   1  11      183.58      192.41      3.03 o 
  -2   1  11      132.17      127.56      2.07 o 
  -1   1  11       92.21       94.73      1.80 o 
   0   1  11       28.49       26.89      1.48 o 
   1   1  11      158.27      162.48      3.35 o 
   2   1  11       77.59       78.48      2.78 o 
   3   1  11      100.43      102.24      3.54 o 
   4   1  11       20.25       17.16      2.59 o 
   5   1  11       44.68       48.14      7.66 o 
   6   1  11       52.70       57.65      5.76 o 
 -14   2  11       30.28       31.81      3.16 o 
 -13   2  11        1.25       -1.86      1.96 o 
 -12   2  11        8.57        5.99      2.06 o 
 -11   2  11       48.77       45.71      2.30 o 
 -10   2  11        9.66        8.97      1.39 o 
  -9   2  11       39.07       44.07      2.01 o 
  -8   2  11        0.48        1.10      0.93 o 
  -7   2  11       17.28       14.40      1.09 o 
  -6   2  11      214.19      217.81      3.41 o 
  -5   2  11       73.12       76.27      1.67 o 
  -4   2  11        6.52        7.28      0.71 o 
  -3   2  11      185.55      181.26      3.06 o 
  -2   2  11       11.94       12.75      1.53 o 
  -1   2  11        0.46       -0.90      0.90 o 
   0   2  11       49.48       51.66      3.97 o 
   1   2  11       41.62       41.82      2.93 o 
   2   2  11       25.98       23.16      2.50 o 
   3   2  11        2.70        0.22      1.97 o 
   4   2  11        0.71       -1.82      2.19 o 
   5   2  11        7.44        7.40      2.19 o 
   6   2  11       58.49       57.76      4.19 o 
 -14   3  11        1.76        2.21      2.84 o 
 -13   3  11       11.92        6.60      2.30 o 
 -12   3  11       11.46       11.30      2.29 o 
 -11   3  11      117.86      111.05      3.52 o 
 -10   3  11        0.19       -0.12      1.19 o 
  -9   3  11        0.04        0.15      1.08 o 
  -8   3  11       77.20       79.67      2.82 o 
  -7   3  11       33.05       32.51      1.66 o 
  -6   3  11       68.10       71.03      2.15 o 
  -5   3  11        2.74        3.36      0.95 o 
  -4   3  11      138.17      141.57      2.78 o 
  -3   3  11       92.73       97.74      2.47 o 
  -2   3  11      111.21      110.79      2.72 o 
  -1   3  11       29.93       31.86      1.59 o 
   0   3  11       79.88       77.86      3.89 o 
   1   3  11       82.71       76.94      2.98 o 
   2   3  11       73.74       71.55      3.86 o 
   3   3  11        1.13       -0.27      2.17 o 
   4   3  11        2.57        3.12      2.41 o 
   5   3  11       73.49       78.03      3.69 o 
 -14   4  11        0.64       -0.30      2.20 o 
 -13   4  11        2.27        2.49      2.20 o 
 -12   4  11       78.51       73.93      3.92 o 
 -11   4  11       21.26       22.51      2.42 o 
 -10   4  11        0.38        1.12      1.25 o 
  -9   4  11       13.30       14.30      1.43 o 
  -8   4  11        1.52        0.12      1.08 o 
  -7   4  11      102.45       99.56      2.93 o 
  -6   4  11       29.55       34.65      1.61 o 
  -5   4  11       27.58       26.95      1.47 o 
  -4   4  11       95.92       99.37      2.38 o 
  -3   4  11      123.73      122.98      3.21 o 
  -2   4  11       26.35       28.61      1.58 o 
  -1   4  11       21.81       17.05      1.79 o 
   0   4  11      166.94      172.86      6.00 o 
   1   4  11       17.76       24.45      2.68 o 
   2   4  11        0.20        0.20      2.08 o 
   3   4  11       45.92       47.83     10.61 o 
   4   4  11       24.33       26.97      3.72 o 
 -14   5  11        1.64        3.33      3.46 o 
 -13   5  11       41.29       41.37      3.34 o 
 -12   5  11       78.36       80.59      4.08 o 
 -11   5  11        0.24       -0.23      1.84 o 
 -10   5  11       14.55       14.77      1.70 o 
  -9   5  11       60.36       57.33      2.52 o 
  -8   5  11        0.95       -0.31      1.14 o 
  -7   5  11        3.99        0.34      1.56 o 
  -6   5  11       49.94       54.51      2.14 o 
  -5   5  11      108.69      118.80      3.61 o 
  -4   5  11       27.47       30.89      1.81 o 
  -3   5  11       21.06       22.84      1.47 o 
  -2   5  11       54.50       54.29      2.53 o 
  -1   5  11       79.20       87.66      5.85 o 
   0   5  11      175.56      185.11     15.12 o 
   1   5  11        9.84        8.52      2.35 o 
   2   5  11       23.60       20.56      2.91 o 
   3   5  11       36.45       36.10      3.54 o 
 -13   6  11       26.53       25.11      4.55 o 
 -12   6  11       15.34       16.94      2.58 o 
 -11   6  11        4.55        3.92      2.10 o 
 -10   6  11       26.37       26.35      2.54 o 
  -9   6  11       25.93       23.28      2.38 o 
  -8   6  11       38.74       36.91      2.06 o 
  -7   6  11        0.50       -1.19      1.19 o 
  -6   6  11       56.40       54.41      3.22 o 
  -5   6  11       60.51       62.92      2.40 o 
  -4   6  11        3.32        2.39      1.06 o 
  -3   6  11        0.34       -1.32      1.32 o 
  -2   6  11       35.53       41.00      2.34 o 
  -1   6  11       97.03       90.74      4.32 o 
   0   6  11       50.57       58.07      3.60 o 
   1   6  11       14.64       16.75      3.40 o 
   2   6  11        8.94        7.30      2.72 o 
 -13   7  11        6.92        5.15      2.44 o 
 -12   7  11        0.16       -1.98      1.98 o 
 -11   7  11       13.93       15.61      2.49 o 
 -10   7  11       48.33       45.14      3.13 o 
  -9   7  11       18.39       21.56      2.42 o 
  -8   7  11        0.87       -1.51      1.79 o 
  -7   7  11       39.19       39.18      3.93 o 
  -6   7  11       11.22       12.97      2.14 o 
  -5   7  11        0.19       -0.10      1.74 o 
  -4   7  11       14.00       13.70      1.77 o 
  -3   7  11       11.55       14.47      1.88 o 
  -2   7  11       12.86       11.91      2.41 o 
  -1   7  11       61.68       60.87      3.71 o 
   0   7  11        2.87        1.54      2.37 o 
   1   7  11       13.59        9.11      2.68 o 
 -12   8  11        2.60        3.44      2.30 o 
 -11   8  11       16.62       15.73      2.51 o 
 -10   8  11       50.87       54.93      4.87 o 
  -9   8  11       28.73       26.81      2.78 o 
  -8   8  11       32.39       29.55      2.85 o 
  -7   8  11        6.88        8.44      3.92 o 
  -6   8  11       64.77       62.48      3.63 o 
  -5   8  11        0.12        0.79      1.95 o 
  -4   8  11        0.32       -0.67      1.95 o 
  -3   8  11       53.15       54.31      6.85 o 
  -2   8  11        9.36       12.41      2.53 o 
  -1   8  11       10.23        9.73      2.53 o 
   0   8  11        3.83        4.21      2.63 o 
 -11   9  11       17.55       18.22      2.69 o 
 -10   9  11       10.77       11.41      2.47 o 
  -9   9  11        3.86        4.84      2.28 o 
  -8   9  11        7.25        6.42      2.32 o 
  -7   9  11       27.60       32.24      2.96 o 
  -6   9  11        9.16        6.14      2.98 o 
  -5   9  11        0.49        0.41      2.75 o 
  -4   9  11       14.13       17.20      3.58 o 
  -3   9  11       15.01       18.86      2.77 o 
  -2   9  11        1.19       -1.40      2.24 o 
 -10  10  11        2.58       -1.52      2.19 o 
  -9  10  11        0.52        1.18      2.21 o 
  -8  10  11       20.75       24.32      3.82 o 
  -7  10  11       25.23       32.11      4.35 o 
  -6  10  11        3.19        0.46      3.22 o 
  -5  10  11       16.73       12.43      3.59 o 
  -4  10  11       31.28       30.58      4.35 o 
  -2 -13  12       13.41       10.77      3.43 o 
  -1 -13  12       19.58       17.39      3.67 o 
   0 -13  12       30.61       32.93      4.30 o 
   1 -13  12        2.96        2.97      3.14 o 
   2 -13  12       39.77       40.00      4.61 o 
   3 -13  12       21.35       24.44      4.06 o 
   4 -13  12        0.66       -1.75      3.08 o 
  -4 -12  12        0.14        0.06      2.69 o 
  -3 -12  12        7.66        2.15      2.82 o 
  -2 -12  12      119.98      119.44      6.81 o 
  -1 -12  12       64.97       55.97      4.70 o 
   0 -12  12       20.18       18.15      3.40 o 
   1 -12  12       53.59       50.31      4.56 o 
   2 -12  12       45.78       48.18      4.63 o 
   3 -12  12       22.05       17.18      3.60 o 
   4 -12  12        2.75       -1.65      2.96 o 
   5 -12  12       64.26       71.63      6.10 o 
  -6 -11  12       29.42       21.15      3.67 o 
  -5 -11  12        3.51        2.84      2.85 o 
  -4 -11  12       33.00       33.11      3.79 o 
  -3 -11  12        0.63       -0.87      1.61 o 
  -2 -11  12       29.10       27.10      3.07 o 
  -1 -11  12        8.41        5.87      1.73 o 
   0 -11  12       13.26       12.16      1.88 o 
   1 -11  12      131.46      129.36      4.57 o 
   2 -11  12        9.72        7.22      1.82 o 
   3 -11  12        0.23       -2.29      2.51 o 
   4 -11  12       43.16       43.90      4.47 o 
   5 -11  12       33.30       27.84      3.98 o 
   6 -11  12       37.78       38.54      4.74 o 
  -7 -10  12       69.31       65.62      5.31 o 
  -6 -10  12        8.76        7.48      2.80 o 
  -5 -10  12       98.79      104.69      4.14 o 
  -4 -10  12       29.75       26.60      2.30 o 
  -3 -10  12       40.21       38.75      2.45 o 
  -2 -10  12        0.17       -2.27      3.05 o 
  -1 -10  12        1.89        0.17      1.41 o 
   0 -10  12      133.68      130.97      5.66 o 
   1 -10  12       18.38       14.31      1.81 o 
   2 -10  12        7.66        6.83      1.70 o 
   3 -10  12        7.08        9.72      3.34 o 
   4 -10  12       84.62       89.20      3.93 o 
   5 -10  12       65.08       64.47      5.31 o 
   6 -10  12        0.19       -0.16      3.11 o 
   7 -10  12       28.45       36.70      4.77 o 
  -8  -9  12       43.68       42.52      4.35 o 
  -7  -9  12        0.78       -0.71      2.45 o 
  -6  -9  12       16.30       14.96      2.22 o 
  -5  -9  12      141.02      135.61     11.30 o 
  -4  -9  12        0.97        0.62      1.33 o 
  -3  -9  12       32.64       32.83      2.76 o 
  -2  -9  12       39.11       40.24      3.12 o 
  -1  -9  12       12.83       10.99      1.53 o 
   0  -9  12       22.27       21.97      1.80 o 
   1  -9  12        3.14        3.77      1.39 o 
   2  -9  12       13.49       14.42      1.76 o 
   3  -9  12       16.62       17.75      1.89 o 
   4  -9  12      303.66      318.34      8.28 o 
   5  -9  12       13.81       14.49      3.39 o 
   6  -9  12       20.84       19.51      3.89 o 
   7  -9  12       67.54       68.76      5.79 o 
  -9  -8  12       32.31       32.36      4.00 o 
  -8  -8  12        3.25        5.84      1.88 o 
  -7  -8  12        0.21        0.19      1.66 o 
  -6  -8  12       90.86       92.32      3.13 o 
  -5  -8  12      106.34      108.41      3.24 o 
  -4  -8  12      146.80      140.44      3.67 o 
  -3  -8  12       69.96       69.19      2.76 o 
  -2  -8  12       46.35       47.85      2.28 o 
  -1  -8  12       13.99       11.01      1.37 o 
   0  -8  12       73.42       67.09      4.84 o 
   1  -8  12       14.51       18.46      1.65 o 
   2  -8  12       72.64       73.63      3.00 o 
   3  -8  12       92.86       88.95      3.46 o 
   4  -8  12       48.99       50.95      2.91 o 
   5  -8  12        0.00       -1.60      1.60 o 
   6  -8  12       31.20       31.06      4.22 o 
   7  -8  12      144.66      134.61      8.04 o 
 -10  -7  12       79.73       79.79      5.74 o 
  -9  -7  12        6.00       10.81      2.98 o 
  -8  -7  12        2.17        0.45      1.40 o 
  -7  -7  12       55.14       56.01      2.47 o 
  -6  -7  12      122.70      121.21      3.42 o 
  -5  -7  12      218.89      223.28      7.70 o 
  -4  -7  12       83.24       77.10      2.48 o 
  -3  -7  12      134.01      137.19      3.37 o 
  -2  -7  12      123.75      109.30      3.19 o 
  -1  -7  12       77.67       77.91      2.62 o 
   0  -7  12       28.52       25.41      1.56 o 
   1  -7  12      127.80      125.01      3.72 o 
   2  -7  12       76.91       81.00      3.02 o 
   3  -7  12      128.14      126.46      4.11 o 
   4  -7  12        0.13       -1.37      1.37 o 
   5  -7  12       14.95       16.36      2.07 o 
   6  -7  12      168.99      164.35      8.28 o 
   7  -7  12      193.24      208.73     10.17 o 
 -11  -6  12       29.33       33.43      4.12 o 
 -10  -6  12        0.38        2.88      2.60 o 
  -9  -6  12        0.02       -1.37      1.37 o 
  -8  -6  12        7.25        6.68      1.20 o 
  -7  -6  12      120.80      116.58      3.38 o 
  -6  -6  12      185.31      183.13      4.90 o 
  -5  -6  12       65.18       63.87      2.64 o 
  -4  -6  12       92.77       98.28      2.06 o 
  -3  -6  12      340.18      346.31      7.30 o 
  -2  -6  12      181.69      172.13      2.88 o 
  -1  -6  12       35.59       28.86      1.52 o 
   0  -6  12       31.90       33.58      2.60 o 
   1  -6  12      172.96      184.54      4.75 o 
   2  -6  12       21.61       17.37      1.57 o 
   3  -6  12        1.33        1.60      1.35 o 
   4  -6  12       32.82       31.71      2.84 o 
   5  -6  12       11.85        9.70      1.87 o 
   6  -6  12      323.87      324.54     13.19 o 
 -11  -5  12       67.29       68.90      4.09 o 
 -10  -5  12        4.61        4.71      1.61 o 
  -9  -5  12       30.78       32.56      2.00 o 
  -8  -5  12       61.33       64.87      2.49 o 
  -7  -5  12      163.93      157.58      4.95 o 
  -6  -5  12       14.85       17.45      1.75 o 
  -5  -5  12        0.17       -0.25      0.75 o 
  -4  -5  12      248.49      248.34      4.42 o 
  -3  -5  12      129.53      129.15      5.24 o 
  -2  -5  12      213.62      222.49      6.49 o 
  -1  -5  12       43.50       38.82      1.13 o 
   0  -5  12      107.78      111.68      2.48 o 
   1  -5  12      246.35      239.80      5.75 o 
   2  -5  12        5.83        5.27      1.26 o 
   3  -5  12       30.45       35.69      2.12 o 
   4  -5  12       37.50       36.43      2.73 o 
   5  -5  12       64.31       72.51      8.51 o 
   6  -5  12      256.17      281.24     12.90 o 
   7  -5  12       52.94       54.31      4.23 o 
 -12  -4  12       24.86       22.13      2.81 o 
 -11  -4  12       18.43       19.91      2.49 o 
 -10  -4  12       13.26       13.68      1.69 o 
  -9  -4  12       24.45       24.14      2.39 o 
  -8  -4  12      105.54      104.30      2.99 o 
  -7  -4  12       25.94       24.22      1.88 o 
  -6  -4  12       35.14       31.03      1.50 o 
  -5  -4  12       79.11       79.07      2.34 o 
  -4  -4  12       17.37       17.62      2.13 o 
  -3  -4  12      281.23      280.46      7.81 o 
  -2  -4  12       61.48       58.58      3.19 o 
  -1  -4  12       63.77       62.08      1.95 o 
   0  -4  12      241.84      239.61      6.82 o 
   1  -4  12       42.92       40.18      3.29 o 
   2  -4  12        0.18       -0.67      1.08 o 
   3  -4  12        6.30        6.15      1.45 o 
   4  -4  12       30.34       25.42      2.13 o 
   5  -4  12       40.35       43.65      3.01 o 
   6  -4  12        0.13       -1.64      2.45 o 
   7  -4  12       41.52       40.37      3.90 o 
 -12  -3  12       32.95       33.44      2.97 o 
 -11  -3  12        1.87        4.06      1.98 o 
 -10  -3  12       84.65       90.58      3.12 o 
  -9  -3  12       29.66       31.03      2.82 o 
  -8  -3  12       31.91       32.79      1.69 o 
  -7  -3  12        7.83        8.03      1.33 o 
  -6  -3  12       34.02       30.91      1.59 o 
  -5  -3  12        5.29        3.46      1.84 o 
  -4  -3  12      169.87      171.19      5.66 o 
  -3  -3  12       41.33       43.58      2.86 o 
  -2  -3  12      167.39      164.73      5.38 o 
  -1  -3  12      480.02      477.11     11.77 o 
   0  -3  12       90.45       87.65      1.93 o 
   1  -3  12       43.94       41.93      2.01 o 
   2  -3  12        5.35        4.98      1.85 o 
   3  -3  12       73.55       70.07      2.68 o 
   4  -3  12       45.28       42.14      4.98 o 
   5  -3  12       43.86       41.58      3.41 o 
   6  -3  12       81.32       79.63      4.60 o 
   7  -3  12       62.93       55.04      4.26 o 
 -13  -2  12        1.45        4.70      2.34 o 
 -12  -2  12       18.62       25.37      5.67 o 
 -11  -2  12       26.52       30.69      2.64 o 
 -10  -2  12       98.09       98.10      3.18 o 
  -9  -2  12       20.52       20.64      1.59 o 
  -8  -2  12       74.19       74.80      2.49 o 
  -7  -2  12       58.52       53.38      1.51 o 
  -6  -2  12       89.76       86.49      4.04 o 
  -5  -2  12      235.41      240.00      7.20 o 
  -4  -2  12       10.15        9.40      2.03 o 
  -3  -2  12        9.05        8.03      1.46 o 
  -2  -2  12       69.93       70.95      2.86 o 
  -1  -2  12      220.37      206.31      3.77 o 
   0  -2  12       22.61       22.67      1.08 o 
   1  -2  12        2.30        2.32      1.03 o 
   2  -2  12       49.09       47.24      2.14 o 
   3  -2  12       94.89      100.90      3.23 o 
   4  -2  12        6.70        7.04      1.58 o 
   5  -2  12        0.37       -2.23      2.23 o 
   6  -2  12       69.48       71.96      4.46 o 
   7  -2  12       30.74       32.52      5.75 o 
 -13  -1  12        7.34        6.28      2.44 o 
 -12  -1  12       11.06       11.40      2.33 o 
 -11  -1  12       47.31       48.69      2.46 o 
 -10  -1  12        7.71        8.22      1.38 o 
  -9  -1  12       49.22       48.72      2.46 o 
  -8  -1  12        0.11       -0.84      0.89 o 
  -7  -1  12       93.25       94.04      2.37 o 
  -6  -1  12      134.64      128.88      3.17 o 
  -5  -1  12       34.32       38.56      2.81 o 
  -4  -1  12       60.81       61.78      3.47 o 
  -3  -1  12       97.42       94.06      3.12 o 
  -2  -1  12      157.43      164.35      4.71 o 
  -1  -1  12        1.68        2.55      0.53 o 
   0  -1  12        2.05        2.13      0.79 o 
   1  -1  12       52.78       56.54      2.62 o 
   2  -1  12       90.78       81.70      2.79 o 
   3  -1  12       23.51       29.48      1.96 o 
   4  -1  12        0.13        0.29      1.42 o 
   5  -1  12      123.59      123.37      6.45 o 
   6  -1  12       35.05       41.55      3.70 o 
 -13   0  12        2.64        1.91      2.79 o 
 -12   0  12       23.48       18.61      2.47 o 
 -11   0  12       12.68       13.27      1.64 o 
 -10   0  12        0.49        0.78      1.19 o 
  -9   0  12        5.93        5.09      1.16 o 
  -8   0  12      109.34      104.63      2.81 o 
  -7   0  12      287.07      283.62      5.58 o 
  -6   0  12       45.64       42.72      1.42 o 
  -5   0  12       41.53       39.42      2.80 o 
  -4   0  12      342.39      327.37     13.26 o 
  -3   0  12       11.90       11.06      0.89 o 
  -2   0  12       89.71       88.13      1.94 o 
  -1   0  12       40.04       43.73      1.21 o 
   0   0  12       10.80       13.43      1.45 o 
   1   0  12      188.45      175.18      4.77 o 
   2   0  12        2.43        1.09      1.32 o 
   3   0  12        2.31        3.20      1.99 o 
   4   0  12        6.74        5.53      2.43 o 
   5   0  12       68.02       78.28      6.51 o 
   6   0  12       23.26       20.99      3.19 o 
 -13   1  12       21.87       27.17      2.86 o 
 -12   1  12       13.91       13.29      2.30 o 
 -11   1  12       12.81       12.27      1.59 o 
 -10   1  12        0.04       -1.40      1.49 o 
  -9   1  12       19.30       19.66      2.04 o 
  -8   1  12       41.58       42.26      2.29 o 
  -7   1  12       98.35       99.27      2.23 o 
  -6   1  12       41.60       43.47      1.74 o 
  -5   1  12       22.85       21.21      1.11 o 
  -4   1  12        9.27       10.08      0.71 o 
  -3   1  12      117.20      122.03      2.28 o 
  -2   1  12       12.94       12.55      0.87 o 
  -1   1  12        8.63        6.80      0.88 o 
   0   1  12       85.35       90.69      2.37 o 
   1   1  12       43.30       46.90      1.88 o 
   2   1  12        8.87        6.47      3.72 o 
   3   1  12       17.24       22.86      5.27 o 
   4   1  12       69.31       74.04      5.58 o 
   5   1  12       50.94       51.54      5.61 o 
 -13   2  12       14.47       12.64      2.47 o 
 -12   2  12        1.08        0.29      5.25 o 
 -11   2  12       31.77       29.43      3.39 o 
 -10   2  12        0.17       -0.84      1.18 o 
  -9   2  12       32.14       34.56      3.11 o 
  -8   2  12       68.61       63.38      2.72 o 
  -7   2  12        0.06        0.29      1.07 o 
  -6   2  12       39.91       35.34      1.66 o 
  -5   2  12      210.54      214.47      4.21 o 
  -4   2  12      137.74      133.55      2.76 o 
  -3   2  12       51.58       54.70      1.83 o 
  -2   2  12       18.94       16.11      1.31 o 
  -1   2  12       94.37       94.76      2.62 o 
   0   2  12       40.06       41.32      2.10 o 
   1   2  12       14.14        9.31      1.61 o 
   2   2  12       11.51       14.40      3.73 o 
   3   2  12       10.23        6.07      2.39 o 
   4   2  12       89.38       95.37      5.00 o 
 -13   3  12       10.57       11.28      2.51 o 
 -12   3  12        2.28        2.14      2.02 o 
 -11   3  12       16.40       14.32      1.70 o 
 -10   3  12        6.82        8.97      1.44 o 
  -9   3  12       44.98       49.11      3.37 o 
  -8   3  12        1.60        0.76      1.06 o 
  -7   3  12        0.13       -0.99      0.99 o 
  -6   3  12       22.73       18.62      1.42 o 
  -5   3  12      229.79      225.31      4.46 o 
  -4   3  12      129.58      136.41      3.76 o 
  -3   3  12       10.01       10.50      1.18 o 
  -2   3  12       34.95       37.30      1.69 o 
  -1   3  12       51.88       54.81      2.46 o 
   0   3  12       63.44       67.24      3.84 o 
   1   3  12        0.00       -0.13      1.95 o 
   2   3  12       71.70       76.26      4.15 o 
   3   3  12       17.72       21.52      2.95 o 
   4   3  12       29.84       34.79      5.23 o 
 -13   4  12       68.19       67.48      5.43 o 
 -12   4  12       37.02       38.44      3.11 o 
 -11   4  12        3.66        4.00      2.01 o 
 -10   4  12       72.55       68.35      2.78 o 
  -9   4  12        2.00        2.38      1.27 o 
  -8   4  12       10.39        9.23      1.37 o 
  -7   4  12       21.90       21.77      1.60 o 
  -6   4  12       88.37       84.73      2.82 o 
  -5   4  12       15.54       15.82      1.48 o 
  -4   4  12        0.38       -0.11      1.17 o 
  -3   4  12       54.06       54.38      2.27 o 
  -2   4  12       64.08       67.73      4.38 o 
  -1   4  12       12.57       12.47      1.73 o 
   0   4  12       66.77       63.96      4.14 o 
   1   4  12       11.89       10.42      2.47 o 
   2   4  12       24.27       19.48      2.93 o 
   3   4  12       14.61       18.01      3.72 o 
 -13   5  12        1.92        1.19      2.29 o 
 -12   5  12       46.70       48.11      3.43 o 
 -11   5  12       28.71       27.71      2.74 o 
 -10   5  12       11.74       12.16      1.68 o 
  -9   5  12        7.63        7.85      1.49 o 
  -8   5  12        0.94        0.77      1.27 o 
  -7   5  12       25.76       24.23      1.76 o 
  -6   5  12       23.52       24.65      1.77 o 
  -5   5  12        1.35        0.09      1.47 o 
  -4   5  12        1.84        1.52      1.27 o 
  -3   5  12       33.50       32.69      1.80 o 
  -2   5  12       32.26       34.28      2.25 o 
  -1   5  12       52.96       50.17      3.24 o 
   0   5  12        0.08       -1.13      2.19 o 
   1   5  12       32.18       37.55      3.31 o 
   2   5  12        6.59        3.90      2.59 o 
 -13   6  12        6.29        6.69      2.50 o 
 -12   6  12       23.33       20.10      2.74 o 
 -11   6  12       22.78       23.18      2.68 o 
 -10   6  12        0.06       -0.76      1.83 o 
  -9   6  12        7.38        8.98      2.08 o 
  -8   6  12        0.26        0.62      1.37 o 
  -7   6  12       61.64       57.76      2.65 o 
  -6   6  12        0.83       -0.79      1.28 o 
  -5   6  12        2.20        1.83      1.35 o 
  -4   6  12       11.11       10.19      2.26 o 
  -3   6  12        7.91       10.19      1.77 o 
  -2   6  12        7.01        6.01      2.28 o 
  -1   6  12       27.22       29.73      5.22 o 
   0   6  12       28.47       30.66      4.19 o 
   1   6  12        9.10        4.09      2.83 o 
 -12   7  12        4.10        4.37      2.35 o 
 -11   7  12        6.29       12.36      3.80 o 
 -10   7  12        2.14        1.34      2.10 o 
  -9   7  12        0.45        3.45      2.12 o 
  -8   7  12       43.99       42.31      3.10 o 
  -7   7  12       21.92       21.08      2.48 o 
  -6   7  12        0.26       -1.63      1.86 o 
  -5   7  12        4.27        1.44      1.98 o 
  -4   7  12        4.51        5.01      2.10 o 
  -3   7  12        7.64        6.12      3.12 o 
  -2   7  12       10.62       13.99      4.22 o 
  -1   7  12       16.33       18.68      2.85 o 
   0   7  12       15.39       18.17      2.94 o 
 -11   8  12        0.73        2.65      2.25 o 
 -10   8  12        6.20        7.66      2.46 o 
  -9   8  12       24.00       25.20      2.81 o 
  -8   8  12       11.09        9.84      2.41 o 
  -7   8  12        0.51        3.13      3.88 o 
  -6   8  12       33.79       43.63      3.24 o 
  -5   8  12        0.81        4.88      3.02 o 
  -4   8  12        4.89        4.22      3.23 o 
  -3   8  12        1.06        0.62      2.28 o 
  -2   8  12        2.51        0.48      2.48 o 
 -10   9  12       15.03       18.48      2.70 o 
  -9   9  12        0.50       -0.21      2.24 o 
  -8   9  12        3.11        0.85      2.27 o 
  -7   9  12        0.93        1.95      3.00 o 
  -6   9  12       15.57       19.84      3.80 o 
  -5   9  12        3.65        1.94      3.23 o 
  -4   9  12        6.82        7.25      3.52 o 
   0 -13  13       56.84       60.13      5.08 o 
   1 -13  13       70.90       75.26      5.89 o 
  -3 -12  13        4.35        6.07      2.93 o 
  -2 -12  13        9.20        6.45      3.06 o 
  -1 -12  13       49.35       48.07      4.40 o 
   0 -12  13       57.13       60.08      5.21 o 
   1 -12  13       19.29       16.92      3.47 o 
   2 -12  13       41.04       49.16      4.72 o 
   3 -12  13       27.25       22.47      3.86 o 
   4 -12  13       13.61       11.68      3.47 o 
  -5 -11  13       11.79       15.75      3.32 o 
  -4 -11  13        0.16       -1.75      1.75 o 
  -3 -11  13       13.04       15.09      2.08 o 
  -2 -11  13       77.91       80.00      3.70 o 
  -1 -11  13       77.81       80.06     13.33 o 
   0 -11  13       32.90       30.92      2.48 o 
   1 -11  13       11.07       14.15      1.99 o 
   2 -11  13       52.70       64.71      4.20 o 
   3 -11  13       59.02       45.90      4.46 o 
   4 -11  13        3.89        4.57      3.16 o 
   5 -11  13        7.39        6.89      3.38 o 
  -6 -10  13      134.69      131.57      7.02 o 
  -5 -10  13        3.44        0.15      1.77 o 
  -4 -10  13       41.16       42.07      2.62 o 
  -3 -10  13       18.00       19.78      2.02 o 
  -2 -10  13       37.79       36.14      5.01 o 
  -1 -10  13       57.89       60.56      4.13 o 
   0 -10  13       21.73       21.11      2.38 o 
   1 -10  13       39.20       38.09      2.44 o 
   2 -10  13       65.03       63.21      3.25 o 
   3 -10  13       12.50       12.12      1.99 o 
   4 -10  13       74.87       71.73      5.55 o 
   5 -10  13        2.15        2.18      3.08 o 
  -8  -9  13       33.27       33.08      3.97 o 
  -7  -9  13       62.58       66.19      8.71 o 
  -6  -9  13      110.10      118.79      4.39 o 
  -5  -9  13       25.78       28.73      3.28 o 
  -4  -9  13       11.63       10.71      1.77 o 
  -3  -9  13       58.09       61.43      2.85 o 
  -2  -9  13       87.45       82.52      3.17 o 
  -1  -9  13        6.62        4.61      1.42 o 
   0  -9  13       51.93       52.71      5.68 o 
   1  -9  13       41.37       41.61      2.42 o 
   2  -9  13       62.95       65.63      3.09 o 
   3  -9  13       33.93       32.44      2.41 o 
   4  -9  13        1.94        2.02      1.80 o 
   5  -9  13       48.35       42.54      4.49 o 
   6  -9  13       20.59       17.17      3.88 o 
  -9  -8  13       41.59       47.15      4.49 o 
  -8  -8  13       13.89       13.99      4.23 o 
  -7  -8  13      149.79      160.73      6.54 o 
  -6  -8  13        0.80        1.87      1.40 o 
  -5  -8  13       40.40       40.43      2.01 o 
  -4  -8  13       61.87       68.44      2.53 o 
  -3  -8  13      123.60      121.32      3.84 o 
  -2  -8  13        7.88        5.89      1.81 o 
  -1  -8  13       24.72       23.60      1.79 o 
   0  -8  13      114.90      118.10      3.71 o 
   1  -8  13       54.47       53.51      2.63 o 
   2  -8  13       23.53       25.36      2.02 o 
   3  -8  13        7.06        8.06      1.73 o 
   4  -8  13      152.80      166.97      5.30 o 
   5  -8  13       33.30       29.88      4.02 o 
   6  -8  13        7.29        6.89      3.28 o 
  -9  -7  13        1.21       -0.14      1.80 o 
  -8  -7  13       37.37       36.90      2.25 o 
  -7  -7  13       44.02       48.21      2.42 o 
  -6  -7  13        0.07        0.27      1.21 o 
  -5  -7  13      146.18      147.06      3.73 o 
  -4  -7  13      111.10      115.45      3.08 o 
  -3  -7  13       33.03       31.33      1.63 o 
  -2  -7  13        4.65        3.16      1.04 o 
  -1  -7  13      112.71      119.16      3.45 o 
   0  -7  13      157.57      159.96      4.35 o 
   1  -7  13        1.44       -0.44      1.17 o 
   2  -7  13        0.83        1.64      1.28 o 
   3  -7  13       10.90        9.47      1.68 o 
   4  -7  13       25.13       24.98      4.86 o 
   5  -7  13        8.08        9.58      3.14 o 
   6  -7  13       12.62       14.69      3.72 o 
 -10  -6  13        7.17        5.63      1.76 o 
  -9  -6  13       12.24       10.74      1.42 o 
  -8  -6  13       10.25        9.72      1.30 o 
  -7  -6  13        0.31       -0.73      1.22 o 
  -6  -6  13       48.43       50.21      2.18 o 
  -5  -6  13       61.16       61.34      2.16 o 
  -4  -6  13       28.75       27.45      1.26 o 
  -3  -6  13       24.99       24.38      1.54 o 
  -2  -6  13       48.67       41.99      1.41 o 
  -1  -6  13      105.07      107.33      2.46 o 
   0  -6  13       49.73       45.58      2.04 o 
   1  -6  13        6.73        7.58      1.27 o 
   2  -6  13        0.35        1.83      1.26 o 
   3  -6  13      111.45      110.66      3.93 o 
   4  -6  13        7.91        6.66      1.77 o 
   5  -6  13       17.31       15.16      2.15 o 
   6  -6  13       35.44       38.16      4.54 o 
 -11  -5  13       13.48       15.09      2.89 o 
 -10  -5  13       11.82       10.22      1.78 o 
  -9  -5  13       35.23       36.57      2.06 o 
  -8  -5  13        0.31        1.74      1.21 o 
  -7  -5  13       20.24       17.24      2.93 o 
  -6  -5  13       57.84       59.20      4.06 o 
  -5  -5  13       17.66       18.97      1.12 o 
  -4  -5  13        1.37        0.93      0.95 o 
  -3  -5  13       34.06       34.91      2.67 o 
  -2  -5  13      186.73      193.66      6.09 o 
  -1  -5  13       64.34       64.64      1.66 o 
   0  -5  13       43.06       32.10      1.68 o 
   1  -5  13       27.44       31.28      1.84 o 
   2  -5  13        9.04        6.42      1.62 o 
   3  -5  13       45.15       42.78      2.51 o 
   4  -5  13        5.53        5.57      1.69 o 
   5  -5  13        9.66       11.54      2.71 o 
   6  -5  13       29.13       24.84      5.56 o 
 -11  -4  13       47.67       47.49      3.33 o 
 -10  -4  13       24.49       25.31      1.93 o 
  -9  -4  13       42.95       45.04      2.20 o 
  -8  -4  13       27.39       28.26      2.16 o 
  -7  -4  13       25.59       23.34      1.85 o 
  -6  -4  13       14.35       14.68      1.04 o 
  -5  -4  13       23.68       17.79      3.57 o 
  -4  -4  13       10.11       12.76      5.36 o 
  -3  -4  13       76.47       78.19      3.78 o 
  -2  -4  13       67.79       73.42      3.77 o 
  -1  -4  13       64.57       61.09      1.84 o 
   0  -4  13       23.59       22.17      1.32 o 
   1  -4  13      101.37       97.02      3.13 o 
   2  -4  13      125.37      122.86      3.86 o 
   3  -4  13       21.85       24.02      1.84 o 
   4  -4  13       21.78       29.10      2.74 o 
   5  -4  13      119.26      126.26      8.67 o 
   6  -4  13       67.65       67.61      4.48 o 
 -12  -3  13       32.48       35.51      4.42 o 
 -11  -3  13       50.80       49.31      3.33 o 
 -10  -3  13       43.79       43.91      2.29 o 
  -9  -3  13       34.18       29.01      1.74 o 
  -8  -3  13       88.72       82.86      2.58 o 
  -7  -3  13      110.98      109.40      2.78 o 
  -6  -3  13       53.42       54.02      4.95 o 
  -5  -3  13        0.02       -2.32      2.72 o 
  -4  -3  13      148.11      139.20      5.25 o 
  -3  -3  13      296.65      308.69      6.77 o 
  -2  -3  13        4.08        4.49      1.51 o 
  -1  -3  13       33.13       32.25      1.05 o 
   0  -3  13      251.83      249.64      5.07 o 
   1  -3  13       72.99       65.73      2.35 o 
   2  -3  13       71.41       70.62      2.64 o 
   3  -3  13        1.11        1.66      1.61 o 
   4  -3  13        3.56        0.91      1.54 o 
   5  -3  13       24.61       18.78      3.09 o 
   6  -3  13       10.45       11.60      3.07 o 
 -12  -2  13       70.95       75.58      5.23 o 
 -11  -2  13       39.27       39.98      2.27 o 
 -10  -2  13        0.19       -1.26      1.26 o 
  -9  -2  13       36.14       38.20      2.00 o 
  -8  -2  13      178.89      177.31      5.19 o 
  -7  -2  13       11.69       10.43      0.82 o 
  -6  -2  13        0.09       -2.63      2.63 o 
  -5  -2  13       57.93       74.43      5.92 o 
  -4  -2  13       66.51       73.38      3.98 o 
  -3  -2  13       40.32       38.94      2.19 o 
  -2  -2  13       40.45       40.35      2.25 o 
  -1  -2  13      142.06      140.42      2.23 o 
   0  -2  13      111.05      111.52      2.92 o 
   1  -2  13       51.40       51.65      2.17 o 
   2  -2  13       17.29       18.34      2.02 o 
   3  -2  13       12.13       15.55      1.70 o 
   4  -2  13       38.86       39.43      2.39 o 
   5  -2  13      124.26      128.08      5.74 o 
 -12  -1  13       33.80       34.96      2.95 o 
 -11  -1  13        2.98        1.83      1.36 o 
 -10  -1  13       47.14       44.81      2.23 o 
  -9  -1  13       44.36       43.77      3.30 o 
  -8  -1  13      106.44      106.60      2.86 o 
  -7  -1  13        2.62        2.08      0.68 o 
  -6  -1  13       37.57       39.17      4.57 o 
  -5  -1  13      326.79      345.16     13.61 o 
  -4  -1  13        4.94        7.30      3.14 o 
  -3  -1  13        1.47        0.13      1.34 o 
  -2  -1  13      141.40      139.14      2.27 o 
  -1  -1  13      127.56      120.60      2.65 o 
   0  -1  13       93.03       86.86      3.05 o 
   1  -1  13        0.14        0.12      1.18 o 
   2  -1  13        9.22        9.66      1.51 o 
   3  -1  13       17.78       15.44      1.79 o 
   4  -1  13        9.84        5.29      2.54 o 
   5  -1  13       58.99       56.14      4.46 o 
 -13   0  13       31.44       33.13      3.08 o 
 -12   0  13        2.77       -1.60      1.92 o 
 -11   0  13        0.90        0.87      1.36 o 
 -10   0  13       41.51       41.52      2.38 o 
  -9   0  13       78.48       77.61      2.57 o 
  -8   0  13       62.14       62.76      2.12 o 
  -7   0  13        5.72        4.40      0.77 o 
  -6   0  13      152.08      153.73      3.34 o 
  -5   0  13       75.62       85.37      6.25 o 
  -4   0  13       11.48       14.10      3.53 o 
  -3   0  13        9.41        7.22      0.57 o 
  -2   0  13       92.45       97.14      2.51 o 
  -1   0  13       67.55       74.65      2.00 o 
   0   0  13       73.09       68.00      2.06 o 
   1   0  13       26.94       26.88      1.77 o 
   2   0  13       39.11       37.41      3.28 o 
   3   0  13       91.57       94.43      3.44 o 
   4   0  13       37.16       39.23      3.55 o 
 -13   1  13       15.26       14.67      2.57 o 
 -12   1  13        3.29        2.44      2.07 o 
 -11   1  13       23.29       21.08      2.05 o 
 -10   1  13       16.32       16.53      1.86 o 
  -9   1  13       18.46       18.60      1.68 o 
  -8   1  13        0.01       -0.64      0.95 o 
  -7   1  13       70.51       65.45      2.23 o 
  -6   1  13      243.05      243.42      4.44 o 
  -5   1  13        3.84        5.22      0.79 o 
  -4   1  13        0.76        0.54      0.70 o 
  -3   1  13       27.56       26.95      1.28 o 
  -2   1  13      178.12      176.37      3.62 o 
  -1   1  13      153.19      155.27      3.88 o 
   0   1  13       23.82       21.09      1.72 o 
   1   1  13       76.46       66.94      3.78 o 
   2   1  13       14.34       16.82      2.56 o 
   3   1  13        8.21        7.06      2.54 o 
   4   1  13        7.12        8.79      2.78 o 
 -13   2  13        0.77        0.35      2.15 o 
 -12   2  13        5.86        4.95      2.16 o 
 -11   2  13       43.47       42.82      2.29 o 
 -10   2  13       10.13       12.05      1.49 o 
  -9   2  13       17.48       16.72      1.48 o 
  -8   2  13       19.05       18.65      1.42 o 
  -7   2  13       81.36       80.90      2.80 o 
  -6   2  13       49.56       49.30      1.95 o 
  -5   2  13        3.91        3.18      1.02 o 
  -4   2  13        2.47        1.32      1.16 o 
  -3   2  13       60.74       64.15      2.35 o 
  -2   2  13       75.94       81.24      2.47 o 
  -1   2  13       51.90       57.90      2.49 o 
   0   2  13      131.14      127.51      4.21 o 
   1   2  13       13.24       15.78      2.53 o 
   2   2  13       28.50       28.94      3.03 o 
   3   2  13        0.95       -2.26      2.26 o 
 -13   3  13       13.13       16.81      2.70 o 
 -12   3  13       34.79       38.79      3.14 o 
 -11   3  13       10.78       12.98      2.41 o 
 -10   3  13       11.80       12.19      1.55 o 
  -9   3  13        4.18        0.89      1.67 o 
  -8   3  13       46.19       44.95      2.12 o 
  -7   3  13        9.67        9.56      1.29 o 
  -6   3  13        0.10       -0.97      1.06 o 
  -5   3  13       44.71       46.47      2.12 o 
  -4   3  13       32.95       29.42      1.75 o 
  -3   3  13       71.46       72.99      2.38 o 
  -2   3  13       21.02       22.23      1.56 o 
  -1   3  13       22.28       22.60      2.39 o 
   0   3  13       18.30       22.93      1.96 o 
   1   3  13       19.44       16.40      2.62 o 
   2   3  13        3.00        2.24      2.41 o 
 -12   4  13       16.36       16.29      2.84 o 
 -11   4  13       19.99       20.81      2.51 o 
 -10   4  13        0.04       -0.14      1.38 o 
  -9   4  13        5.64        3.78      3.04 o 
  -8   4  13       21.99       23.47      1.90 o 
  -7   4  13        0.76       -0.88      1.22 o 
  -6   4  13        2.08        0.47      1.25 o 
  -5   4  13       30.26       29.02      1.80 o 
  -4   4  13        0.78        2.47      1.70 o 
  -3   4  13        9.07        9.68      1.37 o 
  -2   4  13        0.17       -0.03      1.40 o 
  -1   4  13       14.39       16.32      3.91 o 
   0   4  13       30.34       31.95      3.01 o 
   1   4  13       16.83       16.89      2.76 o 
   2   4  13        0.35       -0.58      2.47 o 
 -12   5  13        1.25       -1.23      2.08 o 
 -11   5  13        1.01        1.19      2.11 o 
 -10   5  13       24.67       23.30      2.53 o 
  -9   5  13       11.41       13.98      1.85 o 
  -8   5  13       20.96       21.83      2.01 o 
  -7   5  13        1.83        0.53      1.35 o 
  -6   5  13       31.40       34.57      3.35 o 
  -5   5  13       11.02       10.88      1.57 o 
  -4   5  13       13.18       13.39      1.65 o 
  -3   5  13       18.61       16.56      1.79 o 
  -2   5  13       15.20       16.36      2.45 o 
  -1   5  13       29.31       28.47      2.92 o 
   0   5  13       31.98       32.89      3.22 o 
 -11   6  13        5.42        1.53      2.12 o 
 -10   6  13        9.62        7.44      2.29 o 
  -9   6  13       40.38       44.57      3.15 o 
  -8   6  13        9.34        8.90      3.07 o 
  -7   6  13       11.98       11.93      1.70 o 
  -6   6  13       11.44       10.21      1.70 o 
  -5   6  13        7.86        7.25      2.16 o 
  -4   6  13        0.61       -2.53      4.08 o 
  -3   6  13       16.36       15.92      2.48 o 
  -2   6  13       29.09       32.43      3.06 o 
  -1   6  13        5.24        7.67      2.52 o 
 -11   7  13       20.18       22.03      2.81 o 
 -10   7  13        1.12       -0.09      2.10 o 
  -9   7  13       16.31       13.75      2.56 o 
  -8   7  13       10.97       14.28      2.46 o 
  -7   7  13       34.75       35.70      3.01 o 
  -6   7  13        9.14        8.75      3.96 o 
  -5   7  13        1.14        1.57      2.17 o 
  -4   7  13       26.90       25.17      3.83 o 
  -3   7  13       11.97       16.61      3.69 o 
  -2   7  13       22.39       21.93      2.95 o 
  -9   8  13        0.00       -0.07      2.36 o 
  -8   8  13       16.01       18.05      2.65 o 
  -7   8  13       19.42       21.92      2.83 o 
  -6   8  13        4.55        7.26      3.16 o 
  -5   8  13        0.14       -2.39      2.76 o 
  -1 -12  14       12.94       12.16      2.10 o 
   0 -12  14       17.14       12.32      3.34 o 
   1 -12  14       21.90       22.81      3.79 o 
  -4 -11  14       11.87       11.51      2.08 o 
  -3 -11  14       28.68       26.63      3.64 o 
  -2 -11  14       10.81       14.34      2.10 o 
  -1 -11  14        2.86        0.14      1.65 o 
   0 -11  14       39.13       42.02      2.71 o 
   1 -11  14       17.86       19.18      2.23 o 
   2 -11  14        1.22        1.00      1.74 o 
   3 -11  14        0.10       -2.29      2.64 o 
  -6 -10  14        0.07       -1.45      2.21 o 
  -5 -10  14        1.59        1.94      1.68 o 
  -4 -10  14      151.16      153.31      6.41 o 
  -3 -10  14       32.27       32.85      2.36 o 
  -2 -10  14        6.59        5.83      1.67 o 
  -1 -10  14       50.92       50.76      2.75 o 
   0 -10  14       29.36       31.89      2.31 o 
   1 -10  14        6.60        7.21      1.76 o 
   2 -10  14        5.89        6.67      2.29 o 
   3 -10  14       39.38       46.36      4.51 o 
   4 -10  14        4.68        7.74      3.32 o 
  -7  -9  14        1.75        4.95      1.88 o 
  -6  -9  14       43.84       45.47      2.75 o 
  -5  -9  14        4.90        3.44      1.66 o 
  -4  -9  14       75.37       76.31      3.23 o 
  -3  -9  14        2.73        1.69      1.40 o 
  -2  -9  14       28.30       23.70      1.94 o 
  -1  -9  14       81.89       84.21      3.29 o 
   0  -9  14        1.74       -0.42      1.40 o 
   1  -9  14       10.76        9.15      1.67 o 
   2  -9  14       38.38       40.17      2.48 o 
   3  -9  14       30.96       35.01      5.31 o 
   4  -9  14       33.01       35.18      2.69 o 
  -8  -8  14        2.91        3.20      1.89 o 
  -7  -8  14       71.32       80.53      5.81 o 
  -6  -8  14       29.66       29.58      2.54 o 
  -5  -8  14       69.38       67.05      2.61 o 
  -4  -8  14       22.02       18.60      1.54 o 
  -3  -8  14        1.12       -0.42      1.21 o 
  -2  -8  14       99.78      100.00      3.33 o 
  -1  -8  14       25.74       24.27      1.87 o 
   0  -8  14        2.91        2.61      1.29 o 
   1  -8  14       17.75       22.74      1.87 o 
   2  -8  14       63.43       64.20      3.49 o 
   3  -8  14       17.56       23.65      2.54 o 
   4  -8  14        3.51        3.99      1.83 o 
   5  -8  14       25.13       26.87      3.96 o 
  -9  -7  14        0.72        0.36      2.46 o 
  -8  -7  14        1.90        1.40      1.50 o 
  -7  -7  14       54.94       55.32      2.57 o 
  -6  -7  14        0.73       -0.57      1.25 o 
  -5  -7  14       55.09       58.56      3.07 o 
  -4  -7  14       22.77       22.42      1.90 o 
  -3  -7  14       11.11       10.32      1.24 o 
  -2  -7  14       79.21       80.00      2.89 o 
  -1  -7  14       21.85       19.62      2.32 o 
   0  -7  14       11.92       10.92      1.41 o 
   1  -7  14       30.71       29.93      1.89 o 
   2  -7  14      167.43      181.12      5.23 o 
   3  -7  14        2.70        2.85      1.86 o 
   4  -7  14       37.03       39.38      2.64 o 
   5  -7  14       55.24       46.40      4.85 o 
  -9  -6  14        0.11       -0.91      1.22 o 
  -8  -6  14       49.36       48.60      2.24 o 
  -7  -6  14       61.76       64.99      2.58 o 
  -6  -6  14       36.38       37.78      1.93 o 
  -5  -6  14       21.20       18.22      1.32 o 
  -4  -6  14       25.41       26.74      1.34 o 
  -3  -6  14       62.20       61.50      2.12 o 
  -2  -6  14      192.99      189.86      4.60 o 
  -1  -6  14        0.03       -0.50      0.95 o 
   0  -6  14       44.09       39.64      2.13 o 
   1  -6  14       75.85       77.98      3.66 o 
   2  -6  14       47.78       43.78      2.47 o 
   3  -6  14        7.54        6.79      1.69 o 
   4  -6  14       60.10       62.08      3.34 o 
   5  -6  14       95.56       93.99      6.40 o 
 -10  -5  14        1.69        0.88      1.28 o 
  -9  -5  14       12.78       11.25      1.62 o 
  -8  -5  14       68.23       66.03      3.56 o 
  -7  -5  14       58.68       62.43      4.71 o 
  -6  -5  14        9.31        6.75      1.43 o 
  -5  -5  14      125.69      126.70      2.53 o 
  -4  -5  14       40.78       44.01      4.82 o 
  -3  -5  14       44.43       45.41      4.81 o 
  -2  -5  14       28.73       24.76      1.76 o 
  -1  -5  14       86.14       83.66      2.53 o 
   0  -5  14       82.96       82.67      2.73 o 
   1  -5  14      139.87      138.96      4.28 o 
   2  -5  14        1.69        1.47      1.41 o 
   3  -5  14       22.02       22.91      2.40 o 
   4  -5  14      138.46      155.62      4.56 o 
   5  -5  14      124.12      139.10      9.39 o 
 -11  -4  14        0.02       -0.57      1.93 o 
 -10  -4  14       12.88       15.13      1.72 o 
  -9  -4  14      116.48      120.82      4.18 o 
  -8  -4  14       86.81       90.93      2.79 o 
  -7  -4  14        6.37        6.48      1.44 o 
  -6  -4  14       80.61       82.18      2.30 o 
  -5  -4  14       99.06      109.79      7.18 o 
  -4  -4  14       23.14       27.46      4.16 o 
  -3  -4  14       11.65       14.33      3.66 o 
  -2  -4  14        6.96        8.54      3.41 o 
  -1  -4  14      105.30      104.90      2.35 o 
   0  -4  14       40.29       37.82      1.92 o 
   1  -4  14       32.83       30.99      1.88 o 
   2  -4  14        3.94        3.00      1.39 o 
   3  -4  14       14.42       13.76      1.75 o 
   4  -4  14      195.82      214.14      6.75 o 
   5  -4  14        7.93        7.22      2.93 o 
 -11  -3  14        4.06        5.74      1.64 o 
 -10  -3  14       34.95       39.07      2.16 o 
  -9  -3  14      121.62      113.28      3.78 o 
  -8  -3  14       22.02       23.15      1.44 o 
  -7  -3  14        1.34        1.73      0.86 o 
  -6  -3  14       92.35       96.50      6.93 o 
  -5  -3  14       33.50       36.45      4.56 o 
  -4  -3  14       53.84       44.87      4.87 o 
  -3  -3  14        0.28        1.43      3.11 o 
  -2  -3  14       77.61       78.95      4.10 o 
  -1  -3  14       96.55       94.55      2.53 o 
   0  -3  14        0.51       -0.04      0.98 o 
   1  -3  14        0.10        0.70      1.16 o 
   2  -3  14       17.10       17.22      2.08 o 
   3  -3  14       82.81       83.60      3.22 o 
   4  -3  14      225.99      242.92      6.07 o 
 -11  -2  14       14.90       13.91      1.72 o 
 -10  -2  14       52.00       55.62      2.50 o 
  -9  -2  14       26.58       25.69      1.64 o 
  -8  -2  14        6.92        5.40      1.08 o 
  -7  -2  14       24.93       22.82      1.03 o 
  -6  -2  14       41.18       47.71      5.09 o 
  -5  -2  14      180.12      191.54      9.62 o 
  -4  -2  14       11.09       13.60      3.70 o 
  -3  -2  14       18.62       23.95      3.82 o 
  -2  -2  14       76.05       78.68      2.22 o 
  -1  -2  14        4.59        2.79      1.30 o 
   0  -2  14        0.03       -1.86      1.86 o 
   1  -2  14        1.67       -0.61      1.47 o 
   2  -2  14       24.56       22.23      3.13 o 
   3  -2  14       36.51       41.46      2.41 o 
   4  -2  14        8.76        8.29      2.77 o 
 -12  -1  14       12.66       12.77      2.45 o 
 -11  -1  14        0.84        1.82      1.39 o 
 -10  -1  14       21.75       20.39      2.39 o 
  -9  -1  14        9.74        9.71      1.30 o 
  -8  -1  14       19.97       20.44      3.10 o 
  -7  -1  14       23.53       23.38      1.46 o 
  -6  -1  14      218.30      227.86     10.77 o 
  -5  -1  14       30.33       33.33      4.62 o 
  -4  -1  14       10.58        9.34      3.58 o 
  -3  -1  14      255.90      247.07     10.98 o 
  -2  -1  14       12.45       14.19      1.01 o 
  -1  -1  14        0.02       -0.59      1.06 o 
   0  -1  14       11.49       12.04      1.40 o 
   1  -1  14       43.89       46.78      3.09 o 
   2  -1  14       22.99       23.16      2.21 o 
   3  -1  14       31.65       31.71      2.33 o 
   4  -1  14       35.91       40.00      3.63 o 
 -12   0  14       14.63       12.57      2.45 o 
 -11   0  14        0.49       -0.10      1.40 o 
 -10   0  14       13.10       13.18      1.52 o 
  -9   0  14       27.54       26.36      1.77 o 
  -8   0  14       38.03       38.69      1.75 o 
  -7   0  14       88.34       84.65      2.36 o 
  -6   0  14        4.63        6.57      0.72 o 
  -5   0  14        0.40       -0.54      1.36 o 
  -4   0  14       29.86       29.06      1.38 o 
  -3   0  14      163.58      157.01      5.13 o 
  -2   0  14        9.98       12.80      1.58 o 
  -1   0  14        1.03       -0.16      1.41 o 
   0   0  14       17.50       18.67      1.61 o 
   1   0  14       21.15       25.54      1.90 o 
   2   0  14        3.36        4.17      1.65 o 
   3   0  14        0.39        1.83      2.46 o 
 -12   1  14        0.36       -0.77      1.96 o 
 -11   1  14        6.67        5.80      1.54 o 
 -10   1  14        0.09        0.53      1.28 o 
  -9   1  14       16.33       17.64      1.49 o 
  -8   1  14       15.95       15.01      1.32 o 
  -7   1  14        8.79        8.60      1.08 o 
  -6   1  14       16.65       15.39      1.53 o 
  -5   1  14        6.91        5.63      1.03 o 
  -4   1  14      140.53      139.27      3.78 o 
  -3   1  14       19.94       20.53      1.43 o 
  -2   1  14        3.04        2.29      1.11 o 
  -1   1  14       23.63       26.61      1.81 o 
   0   1  14       44.60       41.64      2.32 o 
   1   1  14        0.74        1.74      2.09 o 
   2   1  14        4.57        4.24      2.99 o 
 -12   2  14        0.58        1.89      2.18 o 
 -11   2  14        1.35       -0.34      1.44 o 
 -10   2  14       14.78       12.28      1.62 o 
  -9   2  14       28.05       28.39      1.77 o 
  -8   2  14        0.23       -0.66      1.10 o 
  -7   2  14       12.38        9.49      1.53 o 
  -6   2  14       52.57       49.49      2.05 o 
  -5   2  14        7.65        5.02      1.20 o 
  -4   2  14      133.10      127.14      4.33 o 
  -3   2  14        0.34       -0.03      1.26 o 
  -2   2  14        0.37        1.23      1.21 o 
  -1   2  14       99.62       91.99      3.27 o 
   0   2  14        4.80        3.99      1.68 o 
   1   2  14        1.67        2.57      2.31 o 
   2   2  14        5.54        4.56      2.65 o 
 -12   3  14        2.76        3.20      2.23 o 
 -11   3  14        1.50        2.69      1.55 o 
 -10   3  14        9.63       11.35      1.75 o 
  -9   3  14       22.69       24.28      1.80 o 
  -8   3  14        1.08        1.48      1.25 o 
  -7   3  14        9.18        9.11      1.35 o 
  -6   3  14        2.94        2.70      1.23 o 
  -5   3  14       17.04       18.36      1.59 o 
  -4   3  14        4.66        5.13      1.45 o 
  -3   3  14        0.29       -1.16      1.25 o 
  -2   3  14       51.81       60.12      6.87 o 
  -1   3  14       38.93       43.65      2.80 o 
   0   3  14        0.82        1.85      2.12 o 
   1   3  14        1.46        2.23      2.40 o 
 -11   4  14       25.79       28.10      3.60 o 
 -10   4  14       31.79       33.37      2.17 o 
  -9   4  14        0.30       -0.52      1.37 o 
  -8   4  14        6.27        3.43      1.46 o 
  -7   4  14       40.41       38.86      2.11 o 
  -6   4  14        7.70        6.12      2.33 o 
  -5   4  14        1.84        1.13      1.33 o 
  -4   4  14        6.87        5.87      1.50 o 
  -3   4  14       21.28       22.58      1.97 o 
  -2   4  14       22.10       22.52      2.37 o 
  -1   4  14       21.64       22.55      4.50 o 
   0   4  14        0.56        0.83      2.39 o 
 -11   5  14       26.64       32.25      4.43 o 
 -10   5  14        7.20        9.42      2.26 o 
  -9   5  14        0.74       -0.89      1.47 o 
  -8   5  14       10.82       12.13      1.73 o 
  -7   5  14       60.85       60.00      2.75 o 
  -6   5  14        4.41        5.79      1.57 o 
  -5   5  14        0.13       -1.36      1.36 o 
  -4   5  14       13.99       13.41      2.16 o 
  -3   5  14        7.09       10.65      2.61 o 
  -2   5  14        9.89       12.32      3.35 o 
  -1   5  14        0.13        1.75      2.31 o 
 -10   6  14        0.90       -1.98      1.98 o 
  -9   6  14        3.69        4.16      2.11 o 
  -8   6  14       34.03       34.56      2.99 o 
  -7   6  14        8.22        9.77      2.38 o 
  -6   6  14        0.25        0.90      2.08 o 
  -5   6  14        7.68       10.47      2.41 o 
  -4   6  14        8.65        8.54      2.45 o 
  -3   6  14        0.96        0.34      2.93 o 
  -8   7  14       24.88       25.43      4.53 o 
  -7   7  14        4.04        6.01      2.27 o 
  -6   7  14        0.36       -2.10      2.10 o 
  -4 -10  15        7.91        3.42      1.72 o 
  -3 -10  15       55.43       59.73      4.20 o 
  -2 -10  15       32.07       29.69      2.87 o 
  -1 -10  15        1.21       -1.51      1.51 o 
   0 -10  15       67.74       72.83      9.24 o 
   1 -10  15       10.03       10.94      1.90 o 
   2 -10  15        8.76       11.08      2.07 o 
  -5  -9  15        7.90        9.41      1.81 o 
  -4  -9  15       60.39       61.73      3.06 o 
  -3  -9  15       88.48       91.17      3.45 o 
  -2  -9  15       32.26       31.18      2.80 o 
  -1  -9  15       19.84       19.26      1.89 o 
   0  -9  15       48.79       54.78      2.82 o 
   1  -9  15       26.25       22.78      2.05 o 
   2  -9  15        0.31        0.28      1.57 o 
   3  -9  15        8.25        8.66      2.52 o 
  -7  -8  15       11.66       13.16      1.96 o 
  -6  -8  15        8.31        8.21      1.58 o 
  -5  -8  15        0.87        0.91      1.26 o 
  -4  -8  15       59.69       55.05      2.56 o 
  -3  -8  15       81.67       81.32      3.02 o 
  -2  -8  15        4.02        2.95      1.63 o 
  -1  -8  15       23.09       22.02      1.76 o 
   0  -8  15       65.21       72.35      3.00 o 
   1  -8  15       19.39       20.77      1.93 o 
   2  -8  15       38.50       36.06      3.71 o 
   3  -8  15       17.90       18.68      2.15 o 
  -8  -7  15       34.65       37.30      2.02 o 
  -7  -7  15       38.16       45.26      2.29 o 
  -6  -7  15        2.45        3.30      1.37 o 
  -5  -7  15       43.08       50.31      3.76 o 
  -4  -7  15       68.52       70.35      3.51 o 
  -3  -7  15       11.57       12.06      1.29 o 
  -2  -7  15       33.31       33.41      1.93 o 
  -1  -7  15       52.10       49.91      2.26 o 
   0  -7  15       99.14       98.47      3.32 o 
   1  -7  15       27.74       33.22      2.16 o 
   2  -7  15        0.11        0.76      1.54 o 
   3  -7  15       50.25       59.09      4.42 o 
  -8  -6  15        4.68        3.74      1.20 o 
  -7  -6  15       17.47       16.06      1.58 o 
  -6  -6  15       11.80       10.79      1.36 o 
  -5  -6  15       27.18       26.83      1.49 o 
  -4  -6  15        0.38        0.05      1.06 o 
  -3  -6  15       10.74       10.69      1.05 o 
  -2  -6  15       85.71       81.75      2.56 o 
  -1  -6  15       69.30       63.55      2.39 o 
   0  -6  15       54.34       51.62      2.38 o 
   1  -6  15        5.10        4.58      1.44 o 
   2  -6  15       92.57      100.34      3.77 o 
   3  -6  15       21.52       19.01      2.15 o 
  -9  -5  15       36.49       41.58      1.89 o 
  -8  -5  15        4.26        5.98      1.34 o 
  -7  -5  15       66.64       66.89      3.21 o 
  -6  -5  15       19.34       22.45      2.21 o 
  -5  -5  15        0.51        0.51      0.79 o 
  -4  -5  15        2.09       -0.39      3.30 o 
  -3  -5  15       61.33       63.65      5.57 o 
  -2  -5  15       35.98       34.43      2.06 o 
  -1  -5  15        2.28        1.34      1.73 o 
   0  -5  15        9.01       10.66      2.49 o 
   1  -5  15        0.74       -1.20      1.20 o 
   2  -5  15       37.74       38.05      2.19 o 
   3  -5  15       15.80       16.25      1.89 o 
 -10  -4  15       18.73       18.34      1.99 o 
  -9  -4  15        0.99       -0.56      1.28 o 
  -8  -4  15       24.39       25.55      1.61 o 
  -7  -4  15       31.12       30.56      2.25 o 
  -6  -4  15        6.63        7.05      3.74 o 
  -5  -4  15       26.26       24.97      4.46 o 
  -4  -4  15        7.77        8.24      3.60 o 
  -3  -4  15       33.44       36.54      4.75 o 
  -1  -4  15        2.93        3.76      0.98 o 
   0  -4  15        1.27        1.95      1.11 o 
   1  -4  15       86.05       87.30      2.93 o 
   2  -4  15       24.94       24.06      1.93 o 
   3  -4  15       43.92       42.94      3.04 o 
 -10  -3  15        4.96        7.31      1.52 o 
  -9  -3  15       10.46       11.36      1.59 o 
  -8  -3  15       58.04       59.11      2.17 o 
  -7  -3  15       44.29       42.77      2.10 o 
  -6  -3  15        0.05        2.26      3.52 o 
  -5  -3  15        7.56        9.69      3.85 o 
  -4  -3  15       56.77       54.94      5.43 o 
  -3  -3  15        4.92        3.01      3.13 o 
  -2  -3  15        2.96        2.63      1.06 o 
  -1  -3  15       31.21       28.69      2.57 o 
   0  -3  15        2.56        1.46      1.24 o 
   1  -3  15       28.05       33.95      2.43 o 
   2  -3  15        7.98        9.23      2.05 o 
   3  -3  15        0.05        1.04      2.77 o 
 -10  -2  15       14.21       12.93      1.57 o 
  -9  -2  15        7.86        6.27      1.28 o 
  -8  -2  15       17.76       17.52      1.30 o 
  -7  -2  15        0.13       -0.99      1.27 o 
  -6  -2  15        0.28        0.57      3.52 o 
  -5  -2  15       50.81       48.87      5.42 o 
  -4  -2  15       49.57       46.99      5.35 o 
  -3  -2  15       11.72       11.46      3.44 o 
  -2  -2  15       49.20       47.28      2.01 o 
  -1  -2  15       69.09       70.66      2.88 o 
   0  -2  15       31.95       33.25      1.83 o 
   1  -2  15        2.09        0.43      1.36 o 
   2  -2  15        1.71        1.89      2.05 o 
   3  -2  15       70.71       77.59      3.31 o
[truncated: 10,553 more chars]
